# Supplementary material for: Exome-wide benchmark of difficult-to-sequence regions using short-read next-generation DNA sequencing
Source: Nucleic Acids Res. 2023 Nov 28;52(1):114–24. doi: 10.1093/nar/gkad1140 (PMC10783491; doi:10.1093/nar/gkad1140)
Supplement: gkad1140_Supplemental_Files [file gkad1140_supplemental_files.zip]

Archive with 6 entries (6 files):
- Hijikata_etal_SupplFigures.docx
- Hijikata_etal_SupplTableS1.xlsx
- Hijikata_etal_SupplTableS2.xlsx
- Hijikata_etal_SupplTableS3.xlsx
- Hijikata_etal_SupplTableS4_rev.xlsx
- Hijikata_etal_SupplTableS5.xlsx
