# Supplementary material for: Exome-wide benchmark of difficult-to-sequence regions using short-read next-generation DNA sequencing
Source: Nucleic Acids Res. 2023 Nov 28;52(1):114–24. doi: 10.1093/nar/gkad1140 (PMC10783491; doi:10.1093/nar/gkad1140)
Supplement: gkad1140_Supplemental_Files [file gkad1140_supplemental_files.zip › Hijikata_etal_SupplTableS1.xlsx]

## Sheet: Sheet1
Table S1. Distribution of global minor allele frequency of the variant sites used for the training.
gMAF (%)	Negative	Positive	Total
<0.01	45368	42552	87920
<0.1	4164	5504	9668
<1.0	1351	2186	3537
<10.0	486	917	1403
≥10.0	346	556	723
Total	51715	51715	103430
