# Supplementary material for: Exome-wide benchmark of difficult-to-sequence regions using short-read next-generation DNA sequencing
Source: Nucleic Acids Res. 2023 Nov 28;52(1):114–24. doi: 10.1093/nar/gkad1140 (PMC10783491; doi:10.1093/nar/gkad1140)
Supplement: gkad1140_Supplemental_Files [file gkad1140_supplemental_files.zip › Hijikata_etal_SupplTableS2.xlsx]

## Sheet: Sheet1
Table S2. Univariate evaluation for each individual feature in the classification of reliable/unreliable sites.
Feature	AUC	ACC	MCC
Genome coverage depth	0.967	0.964	0.931
Mappability	0.966	0.963	0.926
Segmental duplication	0.952	0.952	0.904
Structural variation	0.802	0.802	0.606
Tandem repeat	0.544	0.541	0.191
GC content	0.539	0.521	0.043
Interspersed repeat regions	0.504	0.501	0.029
Low complexity regions	0.503	0.5	0.045
Homopolymer tract	0.5	0.498	0.008
Sequence entropy	0.5	0.5	0.002
