# Supplementary material for: Exome-wide benchmark of difficult-to-sequence regions using short-read next-generation DNA sequencing
Source: Nucleic Acids Res. 2023 Nov 28;52(1):114–24. doi: 10.1093/nar/gkad1140 (PMC10783491; doi:10.1093/nar/gkad1140)
Supplement: gkad1140_Supplemental_Files [file gkad1140_supplemental_files.zip › Hijikata_etal_SupplTableS3.xlsx]

## Sheet: Sheet1
Table S3. Prediction accuracy in test sets with or without removal of regions with >80% sequence similarity to the train set.
Data set	# sites in Test	AUC	MCC
Test set w/ homology	20686	0.994	0.962
Test set w/o homology	15534	0.991	0.952
