# Supplementary material for: Exome-wide benchmark of difficult-to-sequence regions using short-read next-generation DNA sequencing
Source: Nucleic Acids Res. 2023 Nov 28;52(1):114–24. doi: 10.1093/nar/gkad1140 (PMC10783491; doi:10.1093/nar/gkad1140)
Supplement: gkad1140_Supplemental_Files [file gkad1140_supplemental_files.zip › Hijikata_etal_SupplTableS4_rev.xlsx]

## Sheet: Sheet1
Table S4. List of the exonic regions of longer than 50-nt contiguous bases with UNMET score equal to or higher than 0.97
Chromosome	Region (GRCh38)	Strand	Length	Gene	RefSeq	Gene name	Is disease-associated gene*
chr1	chr1:69017-70028	+	1012	OR4F5	NM_001005484.2	olfactory receptor 4F5
chr1	chr1:450720-451698	-	979	OR4F29	NM_001005221.2	olfactory receptor 4F3/4F16/4F29
chr1	chr1:685696-686674	-	979	OR4F16	NM_001005277.1	olfactory receptor 4F3/4F16/4F29
chr1	chr1:1284038-1284110	+	73	SCNN1D	NM_001130413.4	amiloride-sensitive sodium channel subunit delta
chr1	chr1:1427534-1427633	+	100	TMEM88B	NM_001146685.2	transmembrane protein 88B
chr1	chr1:1456205-1456369	+	165	ATAD3C	NM_001039211.3	ATPase family AAA domain-containing protein 3C
chr1	chr1:1471995-1472109	+	115	ATAD3B	NM_031921.6	ATPase family AAA domain-containing protein 3B isoform AAA-TOB3l
chr1	chr1:1478670-1478765	+	96	ATAD3B	NM_031921.6	ATPase family AAA domain-containing protein 3B isoform AAA-TOB3l
chr1	chr1:1479029-1479128	+	100	ATAD3B	NM_031921.6	ATPase family AAA domain-containing protein 3B isoform AAA-TOB3l
chr1	chr1:1480847-1480926	+	80	ATAD3B	NM_031921.6	ATPase family AAA domain-containing protein 3B isoform AAA-TOB3l
chr1	chr1:1517367-1517432	+	66	ATAD3A	NM_018188.5	ATPase family AAA domain-containing protein 3A isoform 1	Y
chr1	chr1:1517696-1517795	+	100	ATAD3A	NM_018188.5	ATPase family AAA domain-containing protein 3A isoform 1	Y
chr1	chr1:1524253-1524312	+	60	ATAD3A	NM_018188.5	ATPase family AAA domain-containing protein 3A isoform 1	Y
chr1	chr1:1524353-1524417	+	65	ATAD3A	NM_018188.5	ATPase family AAA domain-containing protein 3A isoform 1	Y
chr1	chr1:1632763-1632933	+	171	MMP23B	NM_006983.2	matrix metalloproteinase-23 precursor
chr1	chr1:1632961-1633140	+	180	MMP23B	NM_006983.2	matrix metalloproteinase-23 precursor
chr1	chr1:1633168-1633375	+	208	MMP23B	NM_006983.2	matrix metalloproteinase-23 precursor
chr1	chr1:1633728-1633932	+	205	MMP23B	NM_006983.2	matrix metalloproteinase-23 precursor
chr1	chr1:1633969-1634119	+	151	MMP23B	NM_006983.2	matrix metalloproteinase-23 precursor
chr1	chr1:1634182-1634331	+	150	MMP23B	NM_006983.2	matrix metalloproteinase-23 precursor
chr1	chr1:1634431-1634645	+	215	MMP23B	NM_006983.2	matrix metalloproteinase-23 precursor
chr1	chr1:1635744-1635876	-	133	CDK11B	NM_001291345.2	cyclin-dependent kinase 11B isoform 10
chr1	chr1:1635917-1636146	-	230	CDK11B	NM_001291345.2	cyclin-dependent kinase 11B isoform 10
chr1	chr1:1641642-1641840	-	199	CDK11B	NM_001291345.2	cyclin-dependent kinase 11B isoform 10
chr1	chr1:1641886-1642021	-	136	CDK11B	NM_001291345.2	cyclin-dependent kinase 11B isoform 10
chr1	chr1:1642327-1642528	-	202	CDK11B	NM_001291345.2	cyclin-dependent kinase 11B isoform 10
chr1	chr1:1645106-1645282	-	177	CDK11B	NM_001291345.2	cyclin-dependent kinase 11B isoform 10
chr1	chr1:1657365-1657505	-	141	CDK11B	NM_001291345.2	cyclin-dependent kinase 11B isoform 10
chr1	chr1:1675443-1675610	-	168	SLC35E2B	NM_001110781.3	solute carrier family 35 member E2B
chr1	chr1:1676044-1676219	-	176	SLC35E2B	NM_001110781.3	solute carrier family 35 member E2B
chr1	chr1:1676358-1676719	-	362	SLC35E2B	NM_001110781.3	solute carrier family 35 member E2B
chr1	chr1:1702887-1703019	-	133	CDK11A	NM_033529.4	cyclin-dependent kinase 11A isoform 4
chr1	chr1:1703060-1703289	-	230	CDK11A	NM_033529.4	cyclin-dependent kinase 11A isoform 4
chr1	chr1:1703456-1703505	-	50	CDK11A	NM_033529.4	cyclin-dependent kinase 11A isoform 4
chr1	chr1:1704884-1705045	-	162	CDK11A	NM_033529.4	cyclin-dependent kinase 11A isoform 4
chr1	chr1:1705622-1705752	-	131	CDK11A	NM_033529.4	cyclin-dependent kinase 11A isoform 4
chr1	chr1:1707489-1707604	-	116	CDK11A	NM_033529.4	cyclin-dependent kinase 11A isoform 4
chr1	chr1:1708160-1708265	-	106	CDK11A	NM_033529.4	cyclin-dependent kinase 11A isoform 4
chr1	chr1:1708774-1708972	-	199	CDK11A	NM_033529.4	cyclin-dependent kinase 11A isoform 4
chr1	chr1:1709018-1709153	-	136	CDK11A	NM_033529.4	cyclin-dependent kinase 11A isoform 4
chr1	chr1:1709459-1709660	-	202	CDK11A	NM_033529.4	cyclin-dependent kinase 11A isoform 4
chr1	chr1:1712244-1712447	-	204	CDK11A	NM_033529.4	cyclin-dependent kinase 11A isoform 4
chr1	chr1:1722688-1722838	-	151	CDK11A	NM_033529.4	cyclin-dependent kinase 11A isoform 4
chr1	chr1:1738311-1738468	-	158	SLC35E2A	NM_001199787.2	solute carrier family 35 member E2A isoform 2
chr1	chr1:1738902-1739077	-	176	SLC35E2A	NM_001199787.2	solute carrier family 35 member E2A isoform 2
chr1	chr1:1739216-1739577	-	362	SLC35E2A	NM_001199787.2	solute carrier family 35 member E2A isoform 2
chr1	chr1:7829914-7830023	+	110	PER3	NM_001289861.2	period circadian protein homolog 3 isoform 2	Y
chr1	chr1:8360412-8360461	-	50	RERE	NM_001042681.2	arginine-glutamic acid dipeptide repeats protein isoform a	Y
chr1	chr1:12825132-12825523	-	392	PRAMEF11	NM_001146344.3	PRAME family member 11
chr1	chr1:12879524-12880103	-	580	PRAMEF4	NM_001009611.4	PRAME family member 4
chr1	chr1:12881834-12882213	-	380	PRAMEF4	NM_001009611.4	PRAME family member 4
chr1	chr1:12882224-12882455	-	232	PRAMEF4	NM_001009611.4	PRAME family member 4
chr1	chr1:12893316-12893425	-	110	PRAMEF10	NM_001039361.4	PRAME family member 10
chr1	chr1:12893436-12893494	-	59	PRAMEF10	NM_001039361.4	PRAME family member 10
chr1	chr1:12894566-12895184	-	619	PRAMEF10	NM_001039361.4	PRAME family member 10
chr1	chr1:12895541-12895867	-	327	PRAMEF10	NM_001039361.4	PRAME family member 10
chr1	chr1:12917673-12917999	+	327	PRAMEF7	NM_001012277.4	PRAME family member 7
chr1	chr1:12918342-12918957	+	616	PRAMEF7	NM_001012277.4	PRAME family member 7
chr1	chr1:12919832-12920433	+	602	PRAMEF7	NM_001012277.4	PRAME family member 7
chr1	chr1:12938655-12938774	-	120	PRAMEF6	NM_001010889.2	PRAME family member 6
chr1	chr1:12938865-12939256	-	392	PRAMEF6	NM_001010889.2	PRAME family member 6
chr1	chr1:12940964-12941585	-	622	PRAMEF6	NM_001010889.2	PRAME family member 6
chr1	chr1:12942212-12942538	-	327	PRAMEF6	NM_001010889.2	PRAME family member 6
chr1	chr1:13049788-13050389	-	602	PRAMEF27	NM_001300891.2	PRAME family member 27
chr1	chr1:13052098-13052719	-	622	PRAMEF27	NM_001300891.2	PRAME family member 27
chr1	chr1:13053347-13053679	-	333	PRAMEF27	NM_001300891.2	PRAME family member 27
chr1	chr1:13061305-13062226	+	922	HNRNPCL3	NM_001382358.1	heterogeneous nuclear ribonucleoprotein C-like 3
chr1	chr1:13073674-13074006	+	333	PRAMEF25	NM_001310134.2	PRAME family member 25
chr1	chr1:13074639-13075260	+	622	PRAMEF25	NM_001310134.2	PRAME family member 25
chr1	chr1:13076971-13077572	+	602	PRAMEF25	NM_001310134.2	PRAME family member 25
chr1	chr1:13149217-13149818	-	602	PRAMEF26	NM_001306072.3	putative PRAME family member 26
chr1	chr1:13151529-13152150	-	622	PRAMEF26	NM_001306072.3	putative PRAME family member 26
chr1	chr1:13152783-13153115	-	333	PRAMEF26	NM_001306072.3	putative PRAME family member 26
chr1	chr1:13164566-13165487	-	922	HNRNPCL4	NM_001302551.2	heterogeneous nuclear ribonucleoprotein C-like 4
chr1	chr1:13175261-13175593	+	333	PRAMEF9	NM_001010890.3	PRAME family member 9/15
chr1	chr1:13176221-13176842	+	622	PRAMEF9	NM_001010890.3	PRAME family member 9/15
chr1	chr1:13178551-13178970	+	420	PRAMEF9	NM_001010890.3	PRAME family member 9/15
chr1	chr1:13179051-13179152	+	102	PRAMEF9	NM_001010890.3	PRAME family member 9/15
chr1	chr1:13196803-13197401	-	599	PRAMEF13	NM_001291380.1	PRAME family member-like
chr1	chr1:13198308-13198926	-	619	PRAMEF13	NM_001291380.1	PRAME family member-like
chr1	chr1:13199283-13199609	-	327	PRAMEF13	NM_001291380.1	PRAME family member-like
chr1	chr1:13223312-13223925	-	614	PRAMEF18	NM_001099850.2	PRAME family member 18
chr1	chr1:13224835-13225453	-	619	PRAMEF18	NM_001099850.2	PRAME family member 18
chr1	chr1:13225800-13226126	-	327	PRAMEF18	NM_001099850.2	PRAME family member 18
chr1	chr1:13259249-13259575	+	327	PRAMEF5	NM_001013407.4	PRAME family member 5
chr1	chr1:13260332-13260823	+	492	PRAMEF5	NM_001013407.4	PRAME family member 5
chr1	chr1:13262530-13263131	+	602	PRAMEF5	NM_001013407.4	PRAME family member 5
chr1	chr1:13281351-13281952	-	602	PRAMEF8	NM_001012276.3	PRAME family member 8
chr1	chr1:13282827-13283442	-	616	PRAMEF8	NM_001012276.3	PRAME family member 8
chr1	chr1:13283785-13284111	-	327	PRAMEF8	NM_001012276.3	PRAME family member 8
chr1	chr1:13306005-13306114	+	110	PRAMEF33	NM_001291381.1	PRAME family member 33
chr1	chr1:13306618-13307236	+	619	PRAMEF33	NM_001291381.1	PRAME family member 33
chr1	chr1:13308309-13308907	+	599	PRAMEF33	NM_001291381.1	PRAME family member 33
chr1	chr1:13321683-13321942	+	260	PRAMEF15	NM_001098376.3	PRAME family member 9/15
chr1	chr1:13322033-13322284	+	252	PRAMEF15	NM_001098376.3	PRAME family member 9/15
chr1	chr1:13371119-13371218	-	100	PRAMEF19	NM_001099790.4	PRAME family member 19
chr1	chr1:15935971-15936020	+	50	SPEN	NM_015001.3	msx2-interacting protein	Y
chr1	chr1:16033591-16033678	+	88	CLCNKA	NM_004070.4	chloride channel protein ClC-Ka isoform 1	Y
chr1	chr1:16056849-16056936	+	88	CLCNKB	NM_000085.5	chloride channel protein ClC-Kb isoform 1	Y
chr1	chr1:16058417-16058676	-	260	FAM131C	NM_182623.3	protein FAM131C
chr1	chr1:16059514-16059624	-	111	FAM131C	NM_182623.3	protein FAM131C
chr1	chr1:16059959-16060071	-	113	FAM131C	NM_182623.3	protein FAM131C
chr1	chr1:16563923-16564206	-	284	NBPF1	NM_017940.6	neuroblastoma breakpoint family member 1
chr1	chr1:16564787-16564938	-	152	NBPF1	NM_017940.6	neuroblastoma breakpoint family member 1
chr1	chr1:16565613-16565722	-	110	NBPF1	NM_017940.6	neuroblastoma breakpoint family member 1
chr1	chr1:16567190-16567371	-	182	NBPF1	NM_017940.6	neuroblastoma breakpoint family member 1
chr1	chr1:16567959-16568050	-	92	NBPF1	NM_017940.6	neuroblastoma breakpoint family member 1
chr1	chr1:16569053-16569256	-	204	NBPF1	NM_017940.6	neuroblastoma breakpoint family member 1
chr1	chr1:16573122-16573213	-	92	NBPF1	NM_017940.6	neuroblastoma breakpoint family member 1
chr1	chr1:16574487-16574556	-	70	NBPF1	NM_017940.6	neuroblastoma breakpoint family member 1
chr1	chr1:16575137-16575249	-	113	NBPF1	NM_017940.6	neuroblastoma breakpoint family member 1
chr1	chr1:16576247-16576501	-	255	NBPF1	NM_017940.6	neuroblastoma breakpoint family member 1
chr1	chr1:16577297-16577439	-	143	NBPF1	NM_017940.6	neuroblastoma breakpoint family member 1
chr1	chr1:16579173-16579222	-	50	NBPF1	NM_017940.6	neuroblastoma breakpoint family member 1
chr1	chr1:16580725-16580976	-	252	NBPF1	NM_017940.6	neuroblastoma breakpoint family member 1
chr1	chr1:16581400-16581512	-	113	NBPF1	NM_017940.6	neuroblastoma breakpoint family member 1
chr1	chr1:16582714-16582778	-	65	NBPF1	NM_017940.6	neuroblastoma breakpoint family member 1
chr1	chr1:16583574-16583716	-	143	NBPF1	NM_017940.6	neuroblastoma breakpoint family member 1
chr1	chr1:16585469-16585718	-	250	NBPF1	NM_017940.6	neuroblastoma breakpoint family member 1
chr1	chr1:16587190-16587281	-	92	NBPF1	NM_017940.6	neuroblastoma breakpoint family member 1
chr1	chr1:16587705-16587817	-	113	NBPF1	NM_017940.6	neuroblastoma breakpoint family member 1
chr1	chr1:16588869-16588938	-	70	NBPF1	NM_017940.6	neuroblastoma breakpoint family member 1
chr1	chr1:16588969-16589083	-	115	NBPF1	NM_017940.6	neuroblastoma breakpoint family member 1
chr1	chr1:16589879-16590021	-	143	NBPF1	NM_017940.6	neuroblastoma breakpoint family member 1
chr1	chr1:16591827-16591906	-	80	NBPF1	NM_017940.6	neuroblastoma breakpoint family member 1
chr1	chr1:16757212-16757413	-	202	NBPF1	NM_017940.6	neuroblastoma breakpoint family member 1
chr1	chr1:16757734-16757880	-	147	NBPF1	NM_017940.6	neuroblastoma breakpoint family member 1
chr1	chr1:16757922-16758108	-	187	NBPF1	NM_017940.6	neuroblastoma breakpoint family member 1
chr1	chr1:16758506-16758606	-	101	NBPF1	NM_017940.6	neuroblastoma breakpoint family member 1
chr1	chr1:16758783-16758852	-	70	NBPF1	NM_017940.6	neuroblastoma breakpoint family member 1
chr1	chr1:16758963-16759188	-	226	NBPF1	NM_017940.6	neuroblastoma breakpoint family member 1
chr1	chr1:16759249-16759308	-	60	NBPF1	NM_017940.6	neuroblastoma breakpoint family member 1
chr1	chr1:16759506-16759706	-	201	NBPF1	NM_017940.6	neuroblastoma breakpoint family member 1
chr1	chr1:16759899-16760027	-	129	NBPF1	NM_017940.6	neuroblastoma breakpoint family member 1
chr1	chr1:16760132-16760292	-	161	NBPF1	NM_017940.6	neuroblastoma breakpoint family member 1
chr1	chr1:16760751-16760893	-	143	NBPF1	NM_017940.6	neuroblastoma breakpoint family member 1
chr1	chr1:16760935-16761122	-	188	NBPF1	NM_017940.6	neuroblastoma breakpoint family member 1
chr1	chr1:16922723-16922782	+	60	CROCC	NM_014675.5	rootletin
chr1	chr1:16924305-16924499	+	195	CROCC	NM_014675.5	rootletin
chr1	chr1:16929826-16930051	+	226	CROCC	NM_014675.5	rootletin
chr1	chr1:16930104-16930227	+	124	CROCC	NM_014675.5	rootletin
chr1	chr1:16930266-16930367	+	102	CROCC	NM_014675.5	rootletin
chr1	chr1:16930409-16930614	+	206	CROCC	NM_014675.5	rootletin
chr1	chr1:16931271-16931320	+	50	CROCC	NM_014675.5	rootletin
chr1	chr1:16936617-16936893	+	277	CROCC	NM_014675.5	rootletin
chr1	chr1:16937661-16937730	+	70	CROCC	NM_014675.5	rootletin
chr1	chr1:16938380-16938503	+	124	CROCC	NM_014675.5	rootletin
chr1	chr1:16938889-16939162	+	274	CROCC	NM_014675.5	rootletin
chr1	chr1:16939944-16939993	+	50	CROCC	NM_014675.5	rootletin
chr1	chr1:16944080-16944302	+	223	CROCC	NM_014675.5	rootletin
chr1	chr1:16945442-16945626	+	185	CROCC	NM_014675.5	rootletin
chr1	chr1:16946259-16946388	+	130	CROCC	NM_014675.5	rootletin
chr1	chr1:16946901-16947011	+	111	CROCC	NM_014675.5	rootletin
chr1	chr1:16948779-16948888	+	110	CROCC	NM_014675.5	rootletin
chr1	chr1:16974900-16974999	-	100	MFAP2	NM_001135247.2	microfibrillar-associated protein 2 isoform b precursor
chr1	chr1:21480121-21480243	+	123	NBPF3	NM_001377493.1	neuroblastoma breakpoint family member 3 isoform 4
chr1	chr1:21480910-21481001	+	92	NBPF3	NM_001377493.1	neuroblastoma breakpoint family member 3 isoform 4
chr1	chr1:21481667-21481789	+	123	NBPF3	NM_001377493.1	neuroblastoma breakpoint family member 3 isoform 4
chr1	chr1:21482464-21482555	+	92	NBPF3	NM_001377493.1	neuroblastoma breakpoint family member 3 isoform 4
chr1	chr1:21483123-21483406	+	284	NBPF3	NM_001377493.1	neuroblastoma breakpoint family member 3 isoform 4
chr1	chr1:22012430-22012487	+	58	CELA3A	NM_005747.5	chymotrypsin-like elastase family member 3A preproprotein
chr1	chr1:25272528-25272707	+	180	RHD	NM_001282872.1	blood group Rh(D) polypeptide isoform 8	Y
chr1	chr1:25290681-25290811	+	131	RHD	NM_001282872.1	blood group Rh(D) polypeptide isoform 8	Y
chr1	chr1:25301056-25301113	+	58	RHD	NM_001282872.1	blood group Rh(D) polypeptide isoform 8	Y
chr1	chr1:25301630-25301706	+	77	RHD	NM_001282872.1	blood group Rh(D) polypeptide isoform 8	Y
chr1	chr1:25303302-25303381	+	80	RHD	NM_001282872.1	blood group Rh(D) polypeptide isoform 8	Y
chr1	chr1:25307707-25307836	+	130	RHD	NM_001282872.1	blood group Rh(D) polypeptide isoform 8	Y
chr1	chr1:25316980-25317099	+	120	RHD	NM_001282872.1	blood group Rh(D) polypeptide isoform 8	Y
chr1	chr1:25321869-25321982	+	114	RHD	NM_001282867.1	blood group Rh(D) polypeptide isoform 3	Y
chr1	chr1:25328878-25329156	+	279	RHD	NM_001282870.1	blood group Rh(D) polypeptide isoform 6	Y
chr1	chr1:25375329-25375448	-	120	RHCE	NM_138616.5	blood group Rh(CE) polypeptide isoform 3	Y
chr1	chr1:25408663-25408742	-	80	RHCE	NM_138616.5	blood group Rh(CE) polypeptide isoform 3	Y
chr1	chr1:26282319-26282378	-	60	UBXN11	NM_145345.3	UBX domain-containing protein 11 isoform 1
chr1	chr1:26344985-26345114	-	130	CRYBG2	NM_001039775.4	beta/gamma crystallin domain-containing protein 2
chr1	chr1:39413306-39413705	+	400	KIAA0754	NM_015038.2	uncharacterized protein KIAA0754
chr1	chr1:39511204-39511383	+	180	BMP8A	NM_181809.4	bone morphogenetic protein 8A preproprotein
chr1	chr1:39511736-39511924	+	189	BMP8A	NM_181809.4	bone morphogenetic protein 8A preproprotein
chr1	chr1:39521356-39521590	+	235	BMP8A	NM_181809.4	bone morphogenetic protein 8A preproprotein
chr1	chr1:39769822-39770401	-	580	OXCT2	NM_022120.2	succinyl-CoA:3-ketoacid coenzyme A transferase 2, mitochondrial precursor
chr1	chr1:39770512-39771275	-	764	OXCT2	NM_022120.2	succinyl-CoA:3-ketoacid coenzyme A transferase 2, mitochondrial precursor
chr1	chr1:39774288-39774476	-	189	BMP8B	NM_001720.5	bone morphogenetic protein 8B preproprotein
chr1	chr1:39774829-39775058	-	230	BMP8B	NM_001720.5	bone morphogenetic protein 8B preproprotein
chr1	chr1:41382106-41382195	+	90	FOXO6	NM_001291281.3	forkhead box protein O6
chr1	chr1:41382216-41382275	+	60	FOXO6	NM_001291281.3	forkhead box protein O6
chr1	chr1:44139044-44139493	-	450	KLF18	NM_001358438.1	Kruppel-like factor 18
chr1	chr1:44139504-44139573	-	70	KLF18	NM_001358438.1	Kruppel-like factor 18
chr1	chr1:44139794-44140663	-	870	KLF18	NM_001358438.1	Kruppel-like factor 18
chr1	chr1:44140674-44140733	-	60	KLF18	NM_001358438.1	Kruppel-like factor 18
chr1	chr1:46934296-46934386	-	91	CYP4A11	NM_001319155.2	cytochrome P450 4A11 isoform 2
chr1	chr1:47080603-47080687	+	85	CYP4Z1	NM_178134.3	cytochrome P450 4Z1
chr1	chr1:47084600-47084764	+	165	CYP4Z1	NM_178134.3	cytochrome P450 4Z1
chr1	chr1:47084804-47084998	+	195	CYP4Z1	NM_178134.3	cytochrome P450 4Z1
chr1	chr1:85744746-85744815	-	70	COL24A1	NM_152890.7	collagen alpha-1(XXIV) chain isoform 1 precursor
chr1	chr1:89010924-89011093	-	170	GBP3	NM_018284.3	guanylate-binding protein 3 isoform 1
chr1	chr1:92703881-92703940	-	60	EVI5	NM_001377213.1	ecotropic viral integration site 5 protein homolog isoform 8
chr1	chr1:103618911-103619128	+	218	AMY2A	NM_000699.4	pancreatic alpha-amylase isoform 1 precursor
chr1	chr1:103619534-103619803	+	270	AMY2A	NM_000699.4	pancreatic alpha-amylase isoform 1 precursor
chr1	chr1:103620531-103620704	+	174	AMY2A	NM_000699.4	pancreatic alpha-amylase isoform 1 precursor
chr1	chr1:103621557-103621719	+	163	AMY2A	NM_000699.4	pancreatic alpha-amylase isoform 1 precursor
chr1	chr1:103621774-103621913	+	140	AMY2A	NM_000699.4	pancreatic alpha-amylase isoform 1 precursor
chr1	chr1:103623846-103624004	+	159	AMY2A	NM_000699.4	pancreatic alpha-amylase isoform 1 precursor
chr1	chr1:103624076-103624241	+	166	AMY2A	NM_000699.4	pancreatic alpha-amylase isoform 1 precursor
chr1	chr1:103625537-103625766	+	230	AMY2A	NM_000699.4	pancreatic alpha-amylase isoform 1 precursor
chr1	chr1:103656311-103656518	+	208	AMY1A	NM_001008221.1	alpha-amylase 1A precursor
chr1	chr1:103656824-103657010	+	187	AMY1A	NM_001008221.1	alpha-amylase 1A precursor
chr1	chr1:103657774-103658011	+	238	AMY1A	NM_001008221.1	alpha-amylase 1A precursor
chr1	chr1:103658420-103658690	+	271	AMY1A	NM_001008221.1	alpha-amylase 1A precursor
chr1	chr1:103659390-103659563	+	174	AMY1A	NM_001008221.1	alpha-amylase 1A precursor
chr1	chr1:103660340-103660502	+	163	AMY1A	NM_001008221.1	alpha-amylase 1A precursor
chr1	chr1:103660557-103660696	+	140	AMY1A	NM_001008221.1	alpha-amylase 1A precursor
chr1	chr1:103662637-103662795	+	159	AMY1A	NM_001008221.1	alpha-amylase 1A precursor
chr1	chr1:103662866-103663031	+	166	AMY1A	NM_001008221.1	alpha-amylase 1A precursor
chr1	chr1:103664311-103664540	+	230	AMY1A	NM_001008221.1	alpha-amylase 1A precursor
chr1	chr1:103687429-103687658	-	230	AMY1B	NM_001386925.1	alpha-amylase 1B precursor
chr1	chr1:103688938-103689103	-	166	AMY1B	NM_001386925.1	alpha-amylase 1B precursor
chr1	chr1:103689174-103689332	-	159	AMY1B	NM_001386925.1	alpha-amylase 1B precursor
chr1	chr1:103691274-103691413	-	140	AMY1B	NM_001386925.1	alpha-amylase 1B precursor
chr1	chr1:103691468-103691630	-	163	AMY1B	NM_001386925.1	alpha-amylase 1B precursor
chr1	chr1:103692407-103692580	-	174	AMY1B	NM_001386925.1	alpha-amylase 1B precursor
chr1	chr1:103693280-103693550	-	271	AMY1B	NM_001386925.1	alpha-amylase 1B precursor
chr1	chr1:103693959-103694196	-	238	AMY1B	NM_001386925.1	alpha-amylase 1B precursor
chr1	chr1:103694960-103695146	-	187	AMY1B	NM_001386925.1	alpha-amylase 1B precursor
chr1	chr1:103695452-103695659	-	208	AMY1B	NM_001386925.1	alpha-amylase 1B precursor
chr1	chr1:103750450-103750657	+	208	AMY1C	NM_001346780.1	alpha-amylase 1C precursor
chr1	chr1:103750963-103751149	+	187	AMY1C	NM_001346780.1	alpha-amylase 1C precursor
chr1	chr1:103751913-103752150	+	238	AMY1C	NM_001346780.1	alpha-amylase 1C precursor
chr1	chr1:103752559-103752829	+	271	AMY1C	NM_001346780.1	alpha-amylase 1C precursor
chr1	chr1:103753529-103753702	+	174	AMY1C	NM_001346780.1	alpha-amylase 1C precursor
chr1	chr1:103754479-103754578	+	100	AMY1C	NM_001346780.1	alpha-amylase 1C precursor
chr1	chr1:103754589-103754641	+	53	AMY1C	NM_001346780.1	alpha-amylase 1C precursor
chr1	chr1:103754695-103754834	+	140	AMY1C	NM_001346780.1	alpha-amylase 1C precursor
chr1	chr1:103756775-103756933	+	159	AMY1C	NM_001346780.1	alpha-amylase 1C precursor
chr1	chr1:103757004-103757169	+	166	AMY1C	NM_001346780.1	alpha-amylase 1C precursor
chr1	chr1:103758449-103758678	+	230	AMY1C	NM_001346780.1	alpha-amylase 1C precursor
chr1	chr1:108226659-108226913	-	255	NBPF4	NM_001143989.3	neuroblastoma breakpoint family member 4
chr1	chr1:108228900-108228999	-	100	NBPF4	NM_001143989.3	neuroblastoma breakpoint family member 4
chr1	chr1:108229080-108229176	-	97	NBPF4	NM_001143989.3	neuroblastoma breakpoint family member 4
chr1	chr1:108232236-108232448	-	213	NBPF4	NM_001143989.3	neuroblastoma breakpoint family member 4
chr1	chr1:108233140-108233231	-	92	NBPF4	NM_001143989.3	neuroblastoma breakpoint family member 4
chr1	chr1:108234222-108234431	-	210	NBPF4	NM_001143989.3	neuroblastoma breakpoint family member 4
chr1	chr1:108235216-108235307	-	92	NBPF4	NM_001143989.3	neuroblastoma breakpoint family member 4
chr1	chr1:108236250-108236429	-	180	NBPF4	NM_001143989.3	neuroblastoma breakpoint family member 4
chr1	chr1:108237267-108237358	-	92	NBPF4	NM_001143989.3	neuroblastoma breakpoint family member 4
chr1	chr1:108238728-108238979	-	252	NBPF4	NM_001143989.3	neuroblastoma breakpoint family member 4
chr1	chr1:108239808-108239926	-	119	NBPF4	NM_001143989.3	neuroblastoma breakpoint family member 4
chr1	chr1:108240930-108241184	-	255	NBPF4	NM_001143989.3	neuroblastoma breakpoint family member 4
chr1	chr1:108242054-108242193	-	140	NBPF4	NM_001143989.3	neuroblastoma breakpoint family member 4
chr1	chr1:108243564-108243781	-	218	NBPF4	NM_001143989.3	neuroblastoma breakpoint family member 4
chr1	chr1:108450582-108450799	+	218	NBPF6	NM_001143987.2	neuroblastoma breakpoint family member 6 isoform 1
chr1	chr1:108452170-108452309	+	140	NBPF6	NM_001143987.2	neuroblastoma breakpoint family member 6 isoform 1
chr1	chr1:108453161-108453415	+	255	NBPF6	NM_001143987.2	neuroblastoma breakpoint family member 6 isoform 1
chr1	chr1:108454419-108454537	+	119	NBPF6	NM_001143987.2	neuroblastoma breakpoint family member 6 isoform 1
chr1	chr1:108455366-108455617	+	252	NBPF6	NM_001143987.2	neuroblastoma breakpoint family member 6 isoform 1
chr1	chr1:108456987-108457078	+	92	NBPF6	NM_001143987.2	neuroblastoma breakpoint family member 6 isoform 1
chr1	chr1:108457228-108457354	+	127	NBPF6	NM_001143987.2	neuroblastoma breakpoint family member 6 isoform 1
chr1	chr1:108457916-108458095	+	180	NBPF6	NM_001143987.2	neuroblastoma breakpoint family member 6 isoform 1
chr1	chr1:108459038-108459129	+	92	NBPF6	NM_001143987.2	neuroblastoma breakpoint family member 6 isoform 1
chr1	chr1:108459913-108460122	+	210	NBPF6	NM_001143987.2	neuroblastoma breakpoint family member 6 isoform 1
chr1	chr1:108461113-108461204	+	92	NBPF6	NM_001143987.2	neuroblastoma breakpoint family member 6 isoform 1
chr1	chr1:108461896-108462108	+	213	NBPF6	NM_001143987.2	neuroblastoma breakpoint family member 6 isoform 1
chr1	chr1:108465168-108465444	+	277	NBPF6	NM_001143987.2	neuroblastoma breakpoint family member 6 isoform 1
chr1	chr1:108467431-108467490	+	60	NBPF6	NM_001143987.2	neuroblastoma breakpoint family member 6 isoform 1
chr1	chr1:108470577-108470658	+	82	NBPF6	NM_001143987.2	neuroblastoma breakpoint family member 6 isoform 1
chr1	chr1:109687854-109687929	+	76	GSTM1	NM_000561.4	glutathione S-transferase Mu 1 isoform 1
chr1	chr1:109688150-109688265	+	116	GSTM1	NM_000561.4	glutathione S-transferase Mu 1 isoform 1
chr1	chr1:109688653-109688757	+	105	GSTM1	NM_000561.4	glutathione S-transferase Mu 1 isoform 1
chr1	chr1:109689028-109689149	+	122	GSTM1	NM_000561.4	glutathione S-transferase Mu 1 isoform 1
chr1	chr1:109689205-109689345	+	141	GSTM1	NM_000561.4	glutathione S-transferase Mu 1 isoform 1
chr1	chr1:109690251-109690386	+	136	GSTM1	NM_000561.4	glutathione S-transferase Mu 1 isoform 1
chr1	chr1:109690434-109690584	+	151	GSTM1	NM_000561.4	glutathione S-transferase Mu 1 isoform 1
chr1	chr1:109693186-109693315	+	130	GSTM1	NM_000561.4	glutathione S-transferase Mu 1 isoform 1
chr1	chr1:111414884-111414963	-	80	OVGP1	NM_002557.4	oviduct-specific glycoprotein precursor
chr1	chr1:120005309-120005488	-	180	NOTCH2	NM_024408.4	neurogenic locus notch homolog protein 2 isoform 1 preproprotein	Y
chr1	chr1:120005499-120005608	-	110	NOTCH2	NM_024408.4	neurogenic locus notch homolog protein 2 isoform 1 preproprotein	Y
chr1	chr1:120029886-120030007	-	122	NOTCH2	NM_024408.4	neurogenic locus notch homolog protein 2 isoform 1 preproprotein	Y
chr1	chr1:120168820-120168929	-	110	SEC22B	NM_004892.6	vesicle-trafficking protein SEC22b precursor
chr1	chr1:120436503-120436717	+	215	NBPF8	NM_001037501.4	putative neuroblastoma breakpoint family member 8
chr1	chr1:120438524-120438666	+	143	NBPF8	NM_001037501.4	putative neuroblastoma breakpoint family member 8
chr1	chr1:120439456-120439710	+	255	NBPF8	NM_001037501.4	putative neuroblastoma breakpoint family member 8
chr1	chr1:120440722-120440834	+	113	NBPF8	NM_001037501.4	putative neuroblastoma breakpoint family member 8
chr1	chr1:120441258-120441509	+	252	NBPF8	NM_001037501.4	putative neuroblastoma breakpoint family member 8
chr1	chr1:120449173-120449342	+	170	NBPF8	NM_001037501.4	putative neuroblastoma breakpoint family member 8
chr1	chr1:120451160-120451302	+	143	NBPF8	NM_001037501.4	putative neuroblastoma breakpoint family member 8
chr1	chr1:120452097-120452351	+	255	NBPF8	NM_001037501.4	putative neuroblastoma breakpoint family member 8
chr1	chr1:120453352-120453464	+	113	NBPF8	NM_001037501.4	putative neuroblastoma breakpoint family member 8
chr1	chr1:120453889-120454134	+	246	NBPF8	NM_001037501.4	putative neuroblastoma breakpoint family member 8
chr1	chr1:120455389-120455480	+	92	NBPF8	NM_001037501.4	putative neuroblastoma breakpoint family member 8
chr1	chr1:120459347-120459550	+	204	NBPF8	NM_001037501.4	putative neuroblastoma breakpoint family member 8
chr1	chr1:120461234-120461446	+	213	NBPF8	NM_001037501.4	putative neuroblastoma breakpoint family member 8
chr1	chr1:120462126-120462217	+	92	NBPF8	NM_001037501.4	putative neuroblastoma breakpoint family member 8
chr1	chr1:120462774-120462986	+	213	NBPF8	NM_001037501.4	putative neuroblastoma breakpoint family member 8
chr1	chr1:120463656-120463747	+	92	NBPF8	NM_001037501.4	putative neuroblastoma breakpoint family member 8
chr1	chr1:120464356-120464568	+	213	NBPF8	NM_001037501.4	putative neuroblastoma breakpoint family member 8
chr1	chr1:120465243-120465391	+	149	NBPF8	NM_001037501.4	putative neuroblastoma breakpoint family member 8
chr1	chr1:120466188-120466241	+	54	NBPF8	NM_001037501.4	putative neuroblastoma breakpoint family member 8
chr1	chr1:120805571-120805660	+	90	NBPF26	NM_001351372.1	neuroblastoma breakpoint family member 26
chr1	chr1:120805671-120805785	+	115	NBPF26	NM_001351372.1	neuroblastoma breakpoint family member 26
chr1	chr1:120807587-120807729	+	143	NBPF26	NM_001351372.1	neuroblastoma breakpoint family member 26
chr1	chr1:120808525-120808779	+	255	NBPF26	NM_001351372.1	neuroblastoma breakpoint family member 26
chr1	chr1:120810377-120810578	+	202	NBPF26	NM_001351372.1	neuroblastoma breakpoint family member 26
chr1	chr1:120811946-120812065	+	120	NBPF26	NM_001351372.1	neuroblastoma breakpoint family member 26
chr1	chr1:120813871-120814013	+	143	NBPF26	NM_001351372.1	neuroblastoma breakpoint family member 26
chr1	chr1:120814809-120815063	+	255	NBPF26	NM_001351372.1	neuroblastoma breakpoint family member 26
chr1	chr1:120816065-120816177	+	113	NBPF26	NM_001351372.1	neuroblastoma breakpoint family member 26
chr1	chr1:120816602-120816847	+	246	NBPF26	NM_001351372.1	neuroblastoma breakpoint family member 26
chr1	chr1:120818103-120818194	+	92	NBPF26	NM_001351372.1	neuroblastoma breakpoint family member 26
chr1	chr1:120822084-120822287	+	204	NBPF26	NM_001351372.1	neuroblastoma breakpoint family member 26
chr1	chr1:120823289-120823380	+	92	NBPF26	NM_001351372.1	neuroblastoma breakpoint family member 26
chr1	chr1:120823954-120824166	+	213	NBPF26	NM_001351372.1	neuroblastoma breakpoint family member 26
chr1	chr1:120824846-120824937	+	92	NBPF26	NM_001351372.1	neuroblastoma breakpoint family member 26
chr1	chr1:120825524-120825706	+	183	NBPF26	NM_001351372.1	neuroblastoma breakpoint family member 26
chr1	chr1:120826386-120826477	+	92	NBPF26	NM_001351372.1	neuroblastoma breakpoint family member 26
chr1	chr1:120827034-120827246	+	213	NBPF26	NM_001351372.1	neuroblastoma breakpoint family member 26
chr1	chr1:120827926-120828017	+	92	NBPF26	NM_001351372.1	neuroblastoma breakpoint family member 26
chr1	chr1:120830396-120830608	+	213	NBPF26	NM_001351372.1	neuroblastoma breakpoint family member 26
chr1	chr1:120831278-120831369	+	92	NBPF26	NM_001351372.1	neuroblastoma breakpoint family member 26
chr1	chr1:120831968-120832180	+	213	NBPF26	NM_001351372.1	neuroblastoma breakpoint family member 26
chr1	chr1:120832855-120832974	+	120	NBPF26	NM_001351372.1	neuroblastoma breakpoint family member 26
chr1	chr1:120833583-120833795	+	213	NBPF26	NM_001351372.1	neuroblastoma breakpoint family member 26
chr1	chr1:120834475-120834566	+	92	NBPF26	NM_001351372.1	neuroblastoma breakpoint family member 26
chr1	chr1:120837149-120837361	+	213	NBPF26	NM_001351372.1	neuroblastoma breakpoint family member 26
chr1	chr1:120838031-120838122	+	92	NBPF26	NM_001351372.1	neuroblastoma breakpoint family member 26
chr1	chr1:120838725-120838937	+	213	NBPF26	NM_001351372.1	neuroblastoma breakpoint family member 26
chr1	chr1:120839612-120839760	+	149	NBPF26	NM_001351372.1	neuroblastoma breakpoint family member 26
chr1	chr1:120840330-120840613	+	284	NBPF26	NM_001351372.1	neuroblastoma breakpoint family member 26
chr1	chr1:120889801-120890335	+	535	PPIAL4A	NM_001143883.4	peptidyl-prolyl cis-trans isomerase A-like 4A
chr1	chr1:121168721-121168800	-	80	FAM72B	NM_001320149.2	protein FAM72B isoform 2
chr1	chr1:121177188-121177352	-	165	FAM72B	NM_001320149.2	protein FAM72B isoform 2
chr1	chr1:121181251-121181368	-	118	FAM72B	NM_001320149.2	protein FAM72B isoform 2
chr1	chr1:121183318-121183509	-	192	FAM72B	NM_001320149.2	protein FAM72B isoform 2
chr1	chr1:121187427-121187533	+	107	SRGAP2C	NM_001329984.2	SLIT-ROBO Rho GTPase-activating protein 2C isoform 1
chr1	chr1:121284783-121285015	+	233	SRGAP2C	NM_001329984.2	SLIT-ROBO Rho GTPase-activating protein 2C isoform 1
chr1	chr1:121324458-121324660	+	203	SRGAP2C	NM_001329984.2	SLIT-ROBO Rho GTPase-activating protein 2C isoform 1
chr1	chr1:121365273-121365375	+	103	SRGAP2C	NM_001329984.2	SLIT-ROBO Rho GTPase-activating protein 2C isoform 1
chr1	chr1:121373951-121374206	+	256	SRGAP2C	NM_001329984.2	SLIT-ROBO Rho GTPase-activating protein 2C isoform 1
chr1	chr1:121382681-121382945	+	265	SRGAP2C	NM_001329984.2	SLIT-ROBO Rho GTPase-activating protein 2C isoform 1
chr1	chr1:121386486-121386627	+	142	SRGAP2C	NM_001329984.2	SLIT-ROBO Rho GTPase-activating protein 2C isoform 1
chr1	chr1:121387614-121387875	+	262	SRGAP2C	NM_001329984.2	SLIT-ROBO Rho GTPase-activating protein 2C isoform 1
chr1	chr1:143956367-143956501	-	135	FAM72C	NM_001346067.2	protein FAM72C isoform 2
chr1	chr1:143963345-143963476	-	132	FAM72C	NM_001346068.2	protein FAM72C isoform 3
chr1	chr1:143964835-143964999	-	165	FAM72C	NM_001346067.2	protein FAM72C isoform 2
chr1	chr1:143968904-143969021	-	118	FAM72C	NM_001346067.2	protein FAM72C isoform 2
chr1	chr1:143970970-143971161	-	192	FAM72C	NM_001346070.2	protein FAM72C isoform 4
chr1	chr1:143972940-143973131	-	192	FAM72C	NM_001346067.2	protein FAM72C isoform 2
chr1	chr1:144373070-144373604	-	535	PPIAL4E	NM_001144032.3	peptidyl-prolyl cis-trans isomerase A-like 4E
chr1	chr1:144424670-144424882	-	213	NBPF15	NM_001385416.1	neuroblastoma breakpoint family member 15 isoform 1
chr1	chr1:144425497-144425588	-	92	NBPF15	NM_001385416.1	neuroblastoma breakpoint family member 15 isoform 1
chr1	chr1:144426258-144426470	-	213	NBPF15	NM_001385416.1	neuroblastoma breakpoint family member 15 isoform 1
chr1	chr1:144427027-144427118	-	92	NBPF15	NM_001385416.1	neuroblastoma breakpoint family member 15 isoform 1
chr1	chr1:144427798-144428010	-	213	NBPF15	NM_001385416.1	neuroblastoma breakpoint family member 15 isoform 1
chr1	chr1:144429680-144429883	-	204	NBPF15	NM_001385416.1	neuroblastoma breakpoint family member 15 isoform 1
chr1	chr1:144431701-144431824	-	124	NBPF15	NM_001385448.1	neuroblastoma breakpoint family member 15 isoform 4
chr1	chr1:144433753-144433844	-	92	NBPF15	NM_001385416.1	neuroblastoma breakpoint family member 15 isoform 1
chr1	chr1:144435211-144435336	-	126	NBPF15	NM_001385416.1	neuroblastoma breakpoint family member 15 isoform 1
chr1	chr1:144435791-144435873	-	83	NBPF15	NM_001385416.1	neuroblastoma breakpoint family member 15 isoform 1
chr1	chr1:144436875-144436974	-	100	NBPF15	NM_001385416.1	neuroblastoma breakpoint family member 15 isoform 1
chr1	chr1:144592923-144593457	+	535	PPIAL4F	NM_001164262.3	peptidyl-prolyl cis-trans isomerase A-like 4F
chr1	chr1:144892140-144892401	-	262	SRGAP2B	NM_001385227.1	SLIT-ROBO Rho GTPase-activating protein 2B isoform 6
chr1	chr1:144893388-144893529	-	142	SRGAP2B	NM_001385227.1	SLIT-ROBO Rho GTPase-activating protein 2B isoform 6
chr1	chr1:144897096-144897360	-	265	SRGAP2B	NM_001385227.1	SLIT-ROBO Rho GTPase-activating protein 2B isoform 6
chr1	chr1:144905071-144905239	-	169	SRGAP2B	NM_001385227.1	SLIT-ROBO Rho GTPase-activating protein 2B isoform 6
chr1	chr1:144905839-144906094	-	256	SRGAP2B	NM_001385227.1	SLIT-ROBO Rho GTPase-activating protein 2B isoform 6
chr1	chr1:144914672-144914774	-	103	SRGAP2B	NM_001366280.2	SLIT-ROBO Rho GTPase-activating protein 2B isoform 3
chr1	chr1:144955419-144955621	-	203	SRGAP2B	NM_001385227.1	SLIT-ROBO Rho GTPase-activating protein 2B isoform 6
chr1	chr1:144960328-144960447	-	120	SRGAP2B	NM_001385226.1	SLIT-ROBO Rho GTPase-activating protein 2B isoform 5
chr1	chr1:144994988-144995220	-	233	SRGAP2B	NM_001385227.1	SLIT-ROBO Rho GTPase-activating protein 2B isoform 6
chr1	chr1:145062614-145062739	-	126	SRGAP2B	NM_001385228.1	SLIT-ROBO Rho GTPase-activating protein 2B isoform 7
chr1	chr1:145092815-145092921	-	107	SRGAP2B	NM_001385227.1	SLIT-ROBO Rho GTPase-activating protein 2B isoform 6
chr1	chr1:145094858-145095049	+	192	FAM72D	NM_001345942.2	protein FAM72D isoform 2
chr1	chr1:145096828-145097019	+	192	FAM72D	NM_207418.3	protein FAM72D isoform 1
chr1	chr1:145098968-145099085	+	118	FAM72D	NM_001345942.2	protein FAM72D isoform 2
chr1	chr1:145102987-145103151	+	165	FAM72D	NM_001345942.2	protein FAM72D isoform 2
chr1	chr1:145111483-145111617	+	135	FAM72D	NM_001345942.2	protein FAM72D isoform 2
chr1	chr1:145241610-145242144	-	535	PPIAL4D	NM_001164261.2	peptidyl-prolyl cis-trans isomerase A-like 4D
chr1	chr1:145291506-145291745	-	240	NBPF20	NM_001278267.1	neuroblastoma breakpoint family member 20
chr1	chr1:145292361-145292509	-	149	NBPF20	NM_001278267.1	neuroblastoma breakpoint family member 20
chr1	chr1:145293184-145293396	-	213	NBPF20	NM_001278267.1	neuroblastoma breakpoint family member 20
chr1	chr1:145294001-145294092	-	92	NBPF20	NM_001278267.1	neuroblastoma breakpoint family member 20
chr1	chr1:145294762-145294974	-	213	NBPF20	NM_001278267.1	neuroblastoma breakpoint family member 20
chr1	chr1:145295547-145295638	-	92	NBPF20	NM_001278267.1	neuroblastoma breakpoint family member 20
chr1	chr1:145296318-145296530	-	213	NBPF20	NM_001278267.1	neuroblastoma breakpoint family member 20
chr1	chr1:145297119-145297267	-	149	NBPF20	NM_001278267.1	neuroblastoma breakpoint family member 20
chr1	chr1:145297942-145298154	-	213	NBPF20	NM_001278267.1	neuroblastoma breakpoint family member 20
chr1	chr1:145298767-145298858	-	92	NBPF20	NM_001278267.1	neuroblastoma breakpoint family member 20
chr1	chr1:145299528-145299740	-	213	NBPF20	NM_001278267.1	neuroblastoma breakpoint family member 20
chr1	chr1:145300309-145300400	-	92	NBPF20	NM_001278267.1	neuroblastoma breakpoint family member 20
chr1	chr1:145301080-145301212	-	133	NBPF20	NM_001278267.1	neuroblastoma breakpoint family member 20
chr1	chr1:145302797-145302916	-	120	NBPF20	NM_001278267.1	neuroblastoma breakpoint family member 20
chr1	chr1:145303513-145303604	-	92	NBPF20	NM_001278267.1	neuroblastoma breakpoint family member 20
chr1	chr1:145304274-145304486	-	213	NBPF20	NM_001278267.1	neuroblastoma breakpoint family member 20
chr1	chr1:145305050-145305198	-	149	NBPF20	NM_001278267.1	neuroblastoma breakpoint family member 20
chr1	chr1:145305873-145306085	-	213	NBPF20	NM_001278267.1	neuroblastoma breakpoint family member 20
chr1	chr1:145306696-145306787	-	92	NBPF20	NM_001278267.1	neuroblastoma breakpoint family member 20
chr1	chr1:145307457-145307669	-	213	NBPF20	NM_001278267.1	neuroblastoma breakpoint family member 20
chr1	chr1:145308233-145308381	-	149	NBPF20	NM_001278267.1	neuroblastoma breakpoint family member 20
chr1	chr1:145309056-145309268	-	213	NBPF20	NM_001278267.1	neuroblastoma breakpoint family member 20
chr1	chr1:145309877-145309968	-	92	NBPF20	NM_001278267.1	neuroblastoma breakpoint family member 20
chr1	chr1:145310638-145310850	-	213	NBPF20	NM_001278267.1	neuroblastoma breakpoint family member 20
chr1	chr1:145311417-145311508	-	92	NBPF20	NM_001278267.1	neuroblastoma breakpoint family member 20
chr1	chr1:145312188-145312400	-	213	NBPF20	NM_001278267.1	neuroblastoma breakpoint family member 20
chr1	chr1:145312989-145313137	-	149	NBPF20	NM_001278267.1	neuroblastoma breakpoint family member 20
chr1	chr1:145313812-145314024	-	213	NBPF20	NM_001278267.1	neuroblastoma breakpoint family member 20
chr1	chr1:145314645-145314736	-	92	NBPF20	NM_001278267.1	neuroblastoma breakpoint family member 20
chr1	chr1:145315406-145315618	-	213	NBPF20	NM_001278267.1	neuroblastoma breakpoint family member 20
chr1	chr1:145316187-145316278	-	92	NBPF20	NM_001278267.1	neuroblastoma breakpoint family member 20
chr1	chr1:145316958-145317170	-	213	NBPF20	NM_001278267.1	neuroblastoma breakpoint family member 20
chr1	chr1:145317761-145317909	-	149	NBPF20	NM_001278267.1	neuroblastoma breakpoint family member 20
chr1	chr1:145318584-145318796	-	213	NBPF20	NM_001278267.1	neuroblastoma breakpoint family member 20
chr1	chr1:145319415-145319506	-	92	NBPF20	NM_001278267.1	neuroblastoma breakpoint family member 20
chr1	chr1:145320176-145320388	-	213	NBPF20	NM_001278267.1	neuroblastoma breakpoint family member 20
chr1	chr1:145320949-145321040	-	92	NBPF20	NM_001278267.1	neuroblastoma breakpoint family member 20
chr1	chr1:145321720-145321932	-	213	NBPF20	NM_001278267.1	neuroblastoma breakpoint family member 20
chr1	chr1:145322523-145322671	-	149	NBPF20	NM_001278267.1	neuroblastoma breakpoint family member 20
chr1	chr1:145323346-145323558	-	213	NBPF20	NM_001278267.1	neuroblastoma breakpoint family member 20
chr1	chr1:145324165-145324256	-	92	NBPF20	NM_001278267.1	neuroblastoma breakpoint family member 20
chr1	chr1:145324926-145325138	-	213	NBPF20	NM_001278267.1	neuroblastoma breakpoint family member 20
chr1	chr1:145325699-145325790	-	92	NBPF20	NM_001278267.1	neuroblastoma breakpoint family member 20
chr1	chr1:145326470-145326682	-	213	NBPF20	NM_001278267.1	neuroblastoma breakpoint family member 20
chr1	chr1:145327271-145327419	-	149	NBPF20	NM_001278267.1	neuroblastoma breakpoint family member 20
chr1	chr1:145328094-145328306	-	213	NBPF20	NM_001278267.1	neuroblastoma breakpoint family member 20
chr1	chr1:145328925-145329016	-	92	NBPF20	NM_001278267.1	neuroblastoma breakpoint family member 20
chr1	chr1:145329686-145329898	-	213	NBPF20	NM_001278267.1	neuroblastoma breakpoint family member 20
chr1	chr1:145330466-145330557	-	92	NBPF20	NM_001278267.1	neuroblastoma breakpoint family member 20
chr1	chr1:145331237-145331449	-	213	NBPF20	NM_001278267.1	neuroblastoma breakpoint family member 20
chr1	chr1:145332038-145332186	-	149	NBPF20	NM_001278267.1	neuroblastoma breakpoint family member 20
chr1	chr1:145332861-145333073	-	213	NBPF20	NM_001278267.1	neuroblastoma breakpoint family member 20
chr1	chr1:145333678-145333769	-	92	NBPF20	NM_001278267.1	neuroblastoma breakpoint family member 20
chr1	chr1:145334439-145334651	-	213	NBPF20	NM_001278267.1	neuroblastoma breakpoint family member 20
chr1	chr1:145335222-145335313	-	92	NBPF20	NM_001278267.1	neuroblastoma breakpoint family member 20
chr1	chr1:145335993-145336205	-	213	NBPF20	NM_001278267.1	neuroblastoma breakpoint family member 20
chr1	chr1:145336794-145336942	-	149	NBPF20	NM_001278267.1	neuroblastoma breakpoint family member 20
chr1	chr1:145337617-145337829	-	213	NBPF20	NM_001278267.1	neuroblastoma breakpoint family member 20
chr1	chr1:145338434-145338525	-	92	NBPF20	NM_001278267.1	neuroblastoma breakpoint family member 20
chr1	chr1:145339195-145339407	-	213	NBPF20	NM_001278267.1	neuroblastoma breakpoint family member 20
chr1	chr1:145339976-145340067	-	92	NBPF20	NM_001278267.1	neuroblastoma breakpoint family member 20
chr1	chr1:145340747-145340959	-	213	NBPF20	NM_001278267.1	neuroblastoma breakpoint family member 20
chr1	chr1:145341544-145341692	-	149	NBPF20	NM_001278267.1	neuroblastoma breakpoint family member 20
chr1	chr1:145342367-145342579	-	213	NBPF20	NM_001278267.1	neuroblastoma breakpoint family member 20
chr1	chr1:145343188-145343279	-	92	NBPF20	NM_001278267.1	neuroblastoma breakpoint family member 20
chr1	chr1:145343949-145344161	-	213	NBPF20	NM_001278267.1	neuroblastoma breakpoint family member 20
chr1	chr1:145344730-145344821	-	92	NBPF20	NM_001278267.1	neuroblastoma breakpoint family member 20
chr1	chr1:145345501-145345713	-	213	NBPF20	NM_001278267.1	neuroblastoma breakpoint family member 20
chr1	chr1:145346302-145346450	-	149	NBPF20	NM_001278267.1	neuroblastoma breakpoint family member 20
chr1	chr1:145347125-145347337	-	213	NBPF20	NM_001278267.1	neuroblastoma breakpoint family member 20
chr1	chr1:145347958-145348049	-	92	NBPF20	NM_001278267.1	neuroblastoma breakpoint family member 20
chr1	chr1:145348719-145348931	-	213	NBPF20	NM_001278267.1	neuroblastoma breakpoint family member 20
chr1	chr1:145349500-145349591	-	92	NBPF20	NM_001278267.1	neuroblastoma breakpoint family member 20
chr1	chr1:145350271-145350483	-	213	NBPF20	NM_001278267.1	neuroblastoma breakpoint family member 20
chr1	chr1:145351074-145351222	-	149	NBPF20	NM_001278267.1	neuroblastoma breakpoint family member 20
chr1	chr1:145351897-145352109	-	213	NBPF20	NM_001278267.1	neuroblastoma breakpoint family member 20
chr1	chr1:145352722-145352813	-	92	NBPF20	NM_001278267.1	neuroblastoma breakpoint family member 20
chr1	chr1:145353483-145353695	-	213	NBPF20	NM_001278267.1	neuroblastoma breakpoint family member 20
chr1	chr1:145354264-145354355	-	92	NBPF20	NM_001278267.1	neuroblastoma breakpoint family member 20
chr1	chr1:145355035-145355247	-	213	NBPF20	NM_001278267.1	neuroblastoma breakpoint family member 20
chr1	chr1:145355836-145355984	-	149	NBPF20	NM_001278267.1	neuroblastoma breakpoint family member 20
chr1	chr1:145356659-145356871	-	213	NBPF20	NM_001278267.1	neuroblastoma breakpoint family member 20
chr1	chr1:145357470-145357561	-	92	NBPF20	NM_001278267.1	neuroblastoma breakpoint family member 20
chr1	chr1:145358231-145358443	-	213	NBPF20	NM_001278267.1	neuroblastoma breakpoint family member 20
chr1	chr1:145359011-145359102	-	92	NBPF20	NM_001278267.1	neuroblastoma breakpoint family member 20
chr1	chr1:145359782-145359994	-	213	NBPF20	NM_001278267.1	neuroblastoma breakpoint family member 20
chr1	chr1:145360583-145360731	-	149	NBPF20	NM_001278267.1	neuroblastoma breakpoint family member 20
chr1	chr1:145361406-145361618	-	213	NBPF20	NM_001278267.1	neuroblastoma breakpoint family member 20
chr1	chr1:145362223-145362314	-	92	NBPF20	NM_001278267.1	neuroblastoma breakpoint family member 20
chr1	chr1:145362984-145363196	-	213	NBPF20	NM_001278267.1	neuroblastoma breakpoint family member 20
chr1	chr1:145363765-145363856	-	92	NBPF20	NM_001278267.1	neuroblastoma breakpoint family member 20
chr1	chr1:145364536-145364748	-	213	NBPF20	NM_001278267.1	neuroblastoma breakpoint family member 20
chr1	chr1:145365337-145365485	-	149	NBPF20	NM_001278267.1	neuroblastoma breakpoint family member 20
chr1	chr1:145366160-145366372	-	213	NBPF20	NM_001278267.1	neuroblastoma breakpoint family member 20
chr1	chr1:145366983-145367074	-	92	NBPF20	NM_001278267.1	neuroblastoma breakpoint family member 20
chr1	chr1:145367744-145367956	-	213	NBPF20	NM_001278267.1	neuroblastoma breakpoint family member 20
chr1	chr1:145368525-145368616	-	92	NBPF20	NM_001278267.1	neuroblastoma breakpoint family member 20
chr1	chr1:145369296-145369508	-	213	NBPF20	NM_001278267.1	neuroblastoma breakpoint family member 20
chr1	chr1:145370097-145370245	-	149	NBPF20	NM_001278267.1	neuroblastoma breakpoint family member 20
chr1	chr1:145370920-145371132	-	213	NBPF20	NM_001278267.1	neuroblastoma breakpoint family member 20
chr1	chr1:145371731-145371822	-	92	NBPF20	NM_001278267.1	neuroblastoma breakpoint family member 20
chr1	chr1:145372492-145372704	-	213	NBPF20	NM_001278267.1	neuroblastoma breakpoint family member 20
chr1	chr1:145373273-145373364	-	92	NBPF20	NM_001278267.1	neuroblastoma breakpoint family member 20
chr1	chr1:145374044-145374256	-	213	NBPF20	NM_001278267.1	neuroblastoma breakpoint family member 20
chr1	chr1:145374845-145374993	-	149	NBPF20	NM_001278267.1	neuroblastoma breakpoint family member 20
chr1	chr1:145375668-145375880	-	213	NBPF20	NM_001278267.1	neuroblastoma breakpoint family member 20
chr1	chr1:145376485-145376576	-	92	NBPF20	NM_001278267.1	neuroblastoma breakpoint family member 20
chr1	chr1:145377246-145377458	-	213	NBPF20	NM_001278267.1	neuroblastoma breakpoint family member 20
chr1	chr1:145378023-145378114	-	92	NBPF20	NM_001278267.1	neuroblastoma breakpoint family member 20
chr1	chr1:145378794-145379006	-	213	NBPF20	NM_001278267.1	neuroblastoma breakpoint family member 20
chr1	chr1:145379597-145379745	-	149	NBPF20	NM_001278267.1	neuroblastoma breakpoint family member 20
chr1	chr1:145380420-145380632	-	213	NBPF20	NM_001278267.1	neuroblastoma breakpoint family member 20
chr1	chr1:145381237-145381328	-	92	NBPF20	NM_001278267.1	neuroblastoma breakpoint family member 20
chr1	chr1:145381998-145382210	-	213	NBPF20	NM_001278267.1	neuroblastoma breakpoint family member 20
chr1	chr1:145382779-145382870	-	92	NBPF20	NM_001278267.1	neuroblastoma breakpoint family member 20
chr1	chr1:145383550-145383762	-	213	NBPF20	NM_001278267.1	neuroblastoma breakpoint family member 20
chr1	chr1:145384351-145384499	-	149	NBPF20	NM_001278267.1	neuroblastoma breakpoint family member 20
chr1	chr1:145385174-145385386	-	213	NBPF20	NM_001278267.1	neuroblastoma breakpoint family member 20
chr1	chr1:145385993-145386084	-	92	NBPF20	NM_001278267.1	neuroblastoma breakpoint family member 20
chr1	chr1:145386754-145386966	-	213	NBPF20	NM_001278267.1	neuroblastoma breakpoint family member 20
chr1	chr1:145387527-145387618	-	92	NBPF20	NM_001278267.1	neuroblastoma breakpoint family member 20
chr1	chr1:145388298-145388510	-	213	NBPF20	NM_001278267.1	neuroblastoma breakpoint family member 20
chr1	chr1:145389101-145389249	-	149	NBPF20	NM_001278267.1	neuroblastoma breakpoint family member 20
chr1	chr1:145389924-145390136	-	213	NBPF20	NM_001278267.1	neuroblastoma breakpoint family member 20
chr1	chr1:145390749-145390840	-	92	NBPF20	NM_001278267.1	neuroblastoma breakpoint family member 20
chr1	chr1:145391510-145391722	-	213	NBPF20	NM_001278267.1	neuroblastoma breakpoint family member 20
chr1	chr1:145392283-145392374	-	92	NBPF20	NM_001278267.1	neuroblastoma breakpoint family member 20
chr1	chr1:145393054-145393266	-	213	NBPF20	NM_001278267.1	neuroblastoma breakpoint family member 20
chr1	chr1:145618300-145618443	+	144	GPR89A	NM_001097613.3	Golgi pH regulator A isoform 2
chr1	chr1:145623034-145623180	+	147	GPR89A	NM_001097613.3	Golgi pH regulator A isoform 2
chr1	chr1:145623593-145623734	+	142	GPR89A	NM_001097613.3	Golgi pH regulator A isoform 2
chr1	chr1:145630667-145630827	+	161	GPR89A	NM_001097613.3	Golgi pH regulator A isoform 2
chr1	chr1:145631644-145631764	+	121	GPR89A	NM_001097613.3	Golgi pH regulator A isoform 2
chr1	chr1:145643849-145643998	+	150	GPR89A	NM_001097613.3	Golgi pH regulator A isoform 2
chr1	chr1:145663389-145663444	+	56	GPR89A	NM_001097613.3	Golgi pH regulator A isoform 2
chr1	chr1:145665542-145665671	+	130	GPR89A	NM_001097613.3	Golgi pH regulator A isoform 2
chr1	chr1:145669605-145669710	+	106	GPR89A	NM_001097613.3	Golgi pH regulator A isoform 2
chr1	chr1:145669814-145670060	+	247	GPR89A	NM_001097613.3	Golgi pH regulator A isoform 2
chr1	chr1:145671224-145671284	-	61	PDZK1	NM_001371359.1	Na(+)/H(+) exchange regulatory cofactor NHE-RF3 isoform 3
chr1	chr1:145671416-145671465	-	50	PDZK1	NM_001201326.1	Na(+)/H(+) exchange regulatory cofactor NHE-RF3 isoform 2
chr1	chr1:145673637-145673901	-	265	PDZK1	NM_001201326.1	Na(+)/H(+) exchange regulatory cofactor NHE-RF3 isoform 2
chr1	chr1:145678429-145678665	-	237	PDZK1	NM_001201326.1	Na(+)/H(+) exchange regulatory cofactor NHE-RF3 isoform 2
chr1	chr1:145680892-145681127	-	236	PDZK1	NM_002614.4	Na(+)/H(+) exchange regulatory cofactor NHE-RF3 isoform 1
chr1	chr1:146066298-146066581	-	284	NBPF10	NM_001039703.6	neuroblastoma breakpoint family member 10 isoform b
chr1	chr1:146067160-146067308	-	149	NBPF10	NM_001039703.6	neuroblastoma breakpoint family member 10 isoform b
chr1	chr1:146067983-146068195	-	213	NBPF10	NM_001039703.6	neuroblastoma breakpoint family member 10 isoform b
chr1	chr1:146068752-146068843	-	92	NBPF10	NM_001039703.6	neuroblastoma breakpoint family member 10 isoform b
chr1	chr1:146069523-146069735	-	213	NBPF10	NM_001039703.6	neuroblastoma breakpoint family member 10 isoform b
chr1	chr1:146070304-146070452	-	149	NBPF10	NM_001039703.6	neuroblastoma breakpoint family member 10 isoform b
chr1	chr1:146071127-146071339	-	213	NBPF10	NM_001039703.6	neuroblastoma breakpoint family member 10 isoform b
chr1	chr1:146071948-146072039	-	92	NBPF10	NM_001039703.6	neuroblastoma breakpoint family member 10 isoform b
chr1	chr1:146072709-146072921	-	213	NBPF10	NM_001039703.6	neuroblastoma breakpoint family member 10 isoform b
chr1	chr1:146073480-146073571	-	92	NBPF10	NM_001039703.6	neuroblastoma breakpoint family member 10 isoform b
chr1	chr1:146074251-146074463	-	213	NBPF10	NM_001039703.6	neuroblastoma breakpoint family member 10 isoform b
chr1	chr1:146075026-146075174	-	149	NBPF10	NM_001302371.3	neuroblastoma breakpoint family member 10 isoform a
chr1	chr1:146075849-146076061	-	213	NBPF10	NM_001302371.3	neuroblastoma breakpoint family member 10 isoform a
chr1	chr1:146076686-146076777	-	92	NBPF10	NM_001302371.3	neuroblastoma breakpoint family member 10 isoform a
chr1	chr1:146077447-146077659	-	213	NBPF10	NM_001302371.3	neuroblastoma breakpoint family member 10 isoform a
chr1	chr1:146078216-146078307	-	92	NBPF10	NM_001039703.6	neuroblastoma breakpoint family member 10 isoform b
chr1	chr1:146078987-146079199	-	213	NBPF10	NM_001039703.6	neuroblastoma breakpoint family member 10 isoform b
chr1	chr1:146079762-146079910	-	149	NBPF10	NM_001039703.6	neuroblastoma breakpoint family member 10 isoform b
chr1	chr1:146080585-146080797	-	213	NBPF10	NM_001039703.6	neuroblastoma breakpoint family member 10 isoform b
chr1	chr1:146081416-146081507	-	92	NBPF10	NM_001039703.6	neuroblastoma breakpoint family member 10 isoform b
chr1	chr1:146082177-146082389	-	213	NBPF10	NM_001039703.6	neuroblastoma breakpoint family member 10 isoform b
chr1	chr1:146082946-146083037	-	92	NBPF10	NM_001039703.6	neuroblastoma breakpoint family member 10 isoform b
chr1	chr1:146083717-146083929	-	213	NBPF10	NM_001039703.6	neuroblastoma breakpoint family member 10 isoform b
chr1	chr1:146084498-146084646	-	149	NBPF10	NM_001039703.6	neuroblastoma breakpoint family member 10 isoform b
chr1	chr1:146085321-146085533	-	213	NBPF10	NM_001039703.6	neuroblastoma breakpoint family member 10 isoform b
chr1	chr1:146086144-146086235	-	92	NBPF10	NM_001039703.6	neuroblastoma breakpoint family member 10 isoform b
chr1	chr1:146086904-146087116	-	213	NBPF10	NM_001039703.6	neuroblastoma breakpoint family member 10 isoform b
chr1	chr1:146087673-146087764	-	92	NBPF10	NM_001039703.6	neuroblastoma breakpoint family member 10 isoform b
chr1	chr1:146088444-146088656	-	213	NBPF10	NM_001039703.6	neuroblastoma breakpoint family member 10 isoform b
chr1	chr1:146089219-146089367	-	149	NBPF10	NM_001039703.6	neuroblastoma breakpoint family member 10 isoform b
chr1	chr1:146090042-146090254	-	213	NBPF10	NM_001039703.6	neuroblastoma breakpoint family member 10 isoform b
chr1	chr1:146090861-146090952	-	92	NBPF10	NM_001039703.6	neuroblastoma breakpoint family member 10 isoform b
chr1	chr1:146091622-146091834	-	213	NBPF10	NM_001039703.6	neuroblastoma breakpoint family member 10 isoform b
chr1	chr1:146092391-146092482	-	92	NBPF10	NM_001039703.6	neuroblastoma breakpoint family member 10 isoform b
chr1	chr1:146093162-146093374	-	213	NBPF10	NM_001039703.6	neuroblastoma breakpoint family member 10 isoform b
chr1	chr1:146093937-146094085	-	149	NBPF10	NM_001039703.6	neuroblastoma breakpoint family member 10 isoform b
chr1	chr1:146094760-146094972	-	213	NBPF10	NM_001039703.6	neuroblastoma breakpoint family member 10 isoform b
chr1	chr1:146095583-146095674	-	92	NBPF10	NM_001039703.6	neuroblastoma breakpoint family member 10 isoform b
chr1	chr1:146096344-146096556	-	213	NBPF10	NM_001039703.6	neuroblastoma breakpoint family member 10 isoform b
chr1	chr1:146097113-146097204	-	92	NBPF10	NM_001039703.6	neuroblastoma breakpoint family member 10 isoform b
chr1	chr1:146097884-146098096	-	213	NBPF10	NM_001039703.6	neuroblastoma breakpoint family member 10 isoform b
chr1	chr1:146098659-146098807	-	149	NBPF10	NM_001039703.6	neuroblastoma breakpoint family member 10 isoform b
chr1	chr1:146099482-146099694	-	213	NBPF10	NM_001039703.6	neuroblastoma breakpoint family member 10 isoform b
chr1	chr1:146100305-146100396	-	92	NBPF10	NM_001039703.6	neuroblastoma breakpoint family member 10 isoform b
chr1	chr1:146101066-146101278	-	213	NBPF10	NM_001039703.6	neuroblastoma breakpoint family member 10 isoform b
chr1	chr1:146101835-146101926	-	92	NBPF10	NM_001039703.6	neuroblastoma breakpoint family member 10 isoform b
chr1	chr1:146102606-146102818	-	213	NBPF10	NM_001039703.6	neuroblastoma breakpoint family member 10 isoform b
chr1	chr1:146103381-146103529	-	149	NBPF10	NM_001039703.6	neuroblastoma breakpoint family member 10 isoform b
chr1	chr1:146104204-146104416	-	213	NBPF10	NM_001039703.6	neuroblastoma breakpoint family member 10 isoform b
chr1	chr1:146105023-146105114	-	92	NBPF10	NM_001039703.6	neuroblastoma breakpoint family member 10 isoform b
chr1	chr1:146105784-146105996	-	213	NBPF10	NM_001039703.6	neuroblastoma breakpoint family member 10 isoform b
chr1	chr1:146106553-146106644	-	92	NBPF10	NM_001039703.6	neuroblastoma breakpoint family member 10 isoform b
chr1	chr1:146107324-146107536	-	213	NBPF10	NM_001039703.6	neuroblastoma breakpoint family member 10 isoform b
chr1	chr1:146108099-146108247	-	149	NBPF10	NM_001039703.6	neuroblastoma breakpoint family member 10 isoform b
chr1	chr1:146108922-146109134	-	213	NBPF10	NM_001039703.6	neuroblastoma breakpoint family member 10 isoform b
chr1	chr1:146109731-146109822	-	92	NBPF10	NM_001039703.6	neuroblastoma breakpoint family member 10 isoform b
chr1	chr1:146110492-146110704	-	213	NBPF10	NM_001039703.6	neuroblastoma breakpoint family member 10 isoform b
chr1	chr1:146111261-146111352	-	92	NBPF10	NM_001039703.6	neuroblastoma breakpoint family member 10 isoform b
chr1	chr1:146112034-146112246	-	213	NBPF10	NM_001039703.6	neuroblastoma breakpoint family member 10 isoform b
chr1	chr1:146112809-146112957	-	149	NBPF10	NM_001039703.6	neuroblastoma breakpoint family member 10 isoform b
chr1	chr1:146113632-146113844	-	213	NBPF10	NM_001039703.6	neuroblastoma breakpoint family member 10 isoform b
chr1	chr1:146114449-146114540	-	92	NBPF10	NM_001039703.6	neuroblastoma breakpoint family member 10 isoform b
chr1	chr1:146115210-146115422	-	213	NBPF10	NM_001039703.6	neuroblastoma breakpoint family member 10 isoform b
chr1	chr1:146115979-146116070	-	92	NBPF10	NM_001039703.6	neuroblastoma breakpoint family member 10 isoform b
chr1	chr1:146116752-146116964	-	213	NBPF10	NM_001039703.6	neuroblastoma breakpoint family member 10 isoform b
chr1	chr1:146117527-146117675	-	149	NBPF10	NM_001039703.6	neuroblastoma breakpoint family member 10 isoform b
chr1	chr1:146118350-146118562	-	213	NBPF10	NM_001039703.6	neuroblastoma breakpoint family member 10 isoform b
chr1	chr1:146119175-146119266	-	92	NBPF10	NM_001039703.6	neuroblastoma breakpoint family member 10 isoform b
chr1	chr1:146119936-146120148	-	213	NBPF10	NM_001039703.6	neuroblastoma breakpoint family member 10 isoform b
chr1	chr1:146120705-146120796	-	92	NBPF10	NM_001039703.6	neuroblastoma breakpoint family member 10 isoform b
chr1	chr1:146121478-146121690	-	213	NBPF10	NM_001039703.6	neuroblastoma breakpoint family member 10 isoform b
chr1	chr1:146122263-146122411	-	149	NBPF10	NM_001039703.6	neuroblastoma breakpoint family member 10 isoform b
chr1	chr1:146123086-146123298	-	213	NBPF10	NM_001039703.6	neuroblastoma breakpoint family member 10 isoform b
chr1	chr1:146123907-146123998	-	92	NBPF10	NM_001039703.6	neuroblastoma breakpoint family member 10 isoform b
chr1	chr1:146124668-146124880	-	213	NBPF10	NM_001039703.6	neuroblastoma breakpoint family member 10 isoform b
chr1	chr1:146125445-146125536	-	92	NBPF10	NM_001039703.6	neuroblastoma breakpoint family member 10 isoform b
chr1	chr1:146127008-146127099	-	92	NBPF10	NM_001039703.6	neuroblastoma breakpoint family member 10 isoform b
chr1	chr1:146128099-146128302	-	204	NBPF10	NM_001039703.6	neuroblastoma breakpoint family member 10 isoform b
chr1	chr1:146132166-146132257	-	92	NBPF10	NM_001039703.6	neuroblastoma breakpoint family member 10 isoform b
chr1	chr1:146133503-146133748	-	246	NBPF10	NM_001039703.6	neuroblastoma breakpoint family member 10 isoform b
chr1	chr1:146134173-146134285	-	113	NBPF10	NM_001039703.6	neuroblastoma breakpoint family member 10 isoform b
chr1	chr1:146135287-146135541	-	255	NBPF10	NM_001039703.6	neuroblastoma breakpoint family member 10 isoform b
chr1	chr1:146136333-146136382	-	50	NBPF10	NM_001039703.6	neuroblastoma breakpoint family member 10 isoform b
chr1	chr1:146136413-146136462	-	50	NBPF10	NM_001039703.6	neuroblastoma breakpoint family member 10 isoform b
chr1	chr1:146138216-146138465	-	250	NBPF10	NM_001039703.6	neuroblastoma breakpoint family member 10 isoform b
chr1	chr1:146139789-146140040	-	252	NBPF10	NM_001039703.6	neuroblastoma breakpoint family member 10 isoform b
chr1	chr1:146140464-146140576	-	113	NBPF10	NM_001039703.6	neuroblastoma breakpoint family member 10 isoform b
chr1	chr1:146141584-146141838	-	255	NBPF10	NM_001039703.6	neuroblastoma breakpoint family member 10 isoform b
chr1	chr1:146142630-146142772	-	143	NBPF10	NM_001039703.6	neuroblastoma breakpoint family member 10 isoform b
chr1	chr1:146144575-146144789	-	215	NBPF10	NM_001039703.6	neuroblastoma breakpoint family member 10 isoform b
chr1	chr1:146156133-146156249	-	117	NOTCH2NLA	NM_001364006.1	notch homolog 2 N-terminal-like protein A isoform 2
chr1	chr1:146156460-146156835	-	376	NOTCH2NLA	NM_001364006.1	notch homolog 2 N-terminal-like protein A isoform 2
chr1	chr1:146164731-146165030	-	300	NOTCH2NLA	NM_001364006.1	notch homolog 2 N-terminal-like protein A isoform 2
chr1	chr1:146189280-146189393	-	114	NOTCH2NLA	NM_001364006.1	notch homolog 2 N-terminal-like protein A isoform 2
chr1	chr1:146344201-146344320	-	120	PPIAL4H	NM_001368128.3	peptidyl-prolyl cis-trans isomerase A-like 4H
chr1	chr1:146344381-146344735	-	355	PPIAL4H	NM_001368128.3	peptidyl-prolyl cis-trans isomerase A-like 4H
chr1	chr1:146960124-146960338	+	215	NBPF12	NM_001278141.2	neuroblastoma breakpoint family member 12
chr1	chr1:146963075-146963274	+	200	NBPF12	NM_001278141.2	neuroblastoma breakpoint family member 12
chr1	chr1:146965033-146965092	+	60	NBPF12	NM_001278141.2	neuroblastoma breakpoint family member 12
chr1	chr1:146969362-146969601	+	240	NBPF12	NM_001278141.2	neuroblastoma breakpoint family member 12
chr1	chr1:146974719-146974861	+	143	NBPF12	NM_001278141.2	neuroblastoma breakpoint family member 12
chr1	chr1:146975657-146975911	+	255	NBPF12	NM_001278141.2	neuroblastoma breakpoint family member 12
chr1	chr1:146976909-146977021	+	113	NBPF12	NM_001278141.2	neuroblastoma breakpoint family member 12
chr1	chr1:146977446-146977691	+	246	NBPF12	NM_001278141.2	neuroblastoma breakpoint family member 12
chr1	chr1:146978939-146979030	+	92	NBPF12	NM_001278141.2	neuroblastoma breakpoint family member 12
chr1	chr1:146982908-146983111	+	204	NBPF12	NM_001278141.2	neuroblastoma breakpoint family member 12
chr1	chr1:146984114-146984205	+	92	NBPF12	NM_001278141.2	neuroblastoma breakpoint family member 12
chr1	chr1:146984883-146985005	+	123	NBPF12	NM_001278141.2	neuroblastoma breakpoint family member 12
chr1	chr1:146985685-146985776	+	92	NBPF12	NM_001278141.2	neuroblastoma breakpoint family member 12
chr1	chr1:146986332-146986544	+	213	NBPF12	NM_001278141.2	neuroblastoma breakpoint family member 12
chr1	chr1:146987214-146987305	+	92	NBPF12	NM_001278141.2	neuroblastoma breakpoint family member 12
chr1	chr1:146987934-146988146	+	213	NBPF12	NM_001278141.2	neuroblastoma breakpoint family member 12
chr1	chr1:146988821-146988969	+	149	NBPF12	NM_001278141.2	neuroblastoma breakpoint family member 12
chr1	chr1:146989554-146989743	+	190	NBPF12	NM_001278141.2	neuroblastoma breakpoint family member 12
chr1	chr1:146990446-146990537	+	92	NBPF12	NM_001278141.2	neuroblastoma breakpoint family member 12
chr1	chr1:146991093-146991305	+	213	NBPF12	NM_001278141.2	neuroblastoma breakpoint family member 12
chr1	chr1:146991975-146992066	+	92	NBPF12	NM_001278141.2	neuroblastoma breakpoint family member 12
chr1	chr1:146992692-146992904	+	213	NBPF12	NM_001278141.2	neuroblastoma breakpoint family member 12
chr1	chr1:146993579-146993727	+	149	NBPF12	NM_001278141.2	neuroblastoma breakpoint family member 12
chr1	chr1:146994542-146994595	+	54	NBPF12	NM_001278141.2	neuroblastoma breakpoint family member 12
chr1	chr1:147938694-147938813	+	120	GPR89B	NM_001350182.2	Golgi pH regulator B isoform 2
chr1	chr1:147943418-147943564	+	147	GPR89B	NM_001350182.2	Golgi pH regulator B isoform 2
chr1	chr1:147943977-147944118	+	142	GPR89B	NM_001350184.2	Golgi pH regulator B isoform 3
chr1	chr1:147953325-147953485	+	161	GPR89B	NM_001350184.2	Golgi pH regulator B isoform 3
chr1	chr1:147954302-147954422	+	121	GPR89B	NM_001350184.2	Golgi pH regulator B isoform 3
chr1	chr1:147966534-147966683	+	150	GPR89B	NM_001350184.2	Golgi pH regulator B isoform 3
chr1	chr1:147969867-147969979	+	113	GPR89B	NM_001350184.2	Golgi pH regulator B isoform 3
chr1	chr1:147988412-147988541	+	130	GPR89B	NM_001350184.2	Golgi pH regulator B isoform 3
chr1	chr1:147992482-147992587	+	106	GPR89B	NM_001350184.2	Golgi pH regulator B isoform 3
chr1	chr1:147992691-147992937	+	247	GPR89B	NM_001350184.2	Golgi pH regulator B isoform 3
chr1	chr1:148104517-148104665	-	149	NBPF11	NM_001385468.3	neuroblastoma breakpoint family member 11 isoform b
chr1	chr1:148105470-148105548	-	79	NBPF11	NM_001385468.3	neuroblastoma breakpoint family member 11 isoform b
chr1	chr1:148106161-148106252	-	92	NBPF11	NM_001385468.3	neuroblastoma breakpoint family member 11 isoform b
chr1	chr1:148106922-148107134	-	213	NBPF11	NM_001385468.3	neuroblastoma breakpoint family member 11 isoform b
chr1	chr1:148107691-148107782	-	92	NBPF11	NM_001385468.3	neuroblastoma breakpoint family member 11 isoform b
chr1	chr1:148108592-148108674	-	83	NBPF11	NM_001385468.3	neuroblastoma breakpoint family member 11 isoform b
chr1	chr1:148109264-148109355	-	92	NBPF11	NM_001385468.3	neuroblastoma breakpoint family member 11 isoform b
chr1	chr1:148110358-148110561	-	204	NBPF11	NM_001385468.3	neuroblastoma breakpoint family member 11 isoform b
chr1	chr1:148114417-148114508	-	92	NBPF11	NM_001385468.3	neuroblastoma breakpoint family member 11 isoform b
chr1	chr1:148115773-148116018	-	246	NBPF11	NM_001385468.3	neuroblastoma breakpoint family member 11 isoform b
chr1	chr1:148116443-148116555	-	113	NBPF11	NM_001385468.3	neuroblastoma breakpoint family member 11 isoform b
chr1	chr1:148117552-148117806	-	255	NBPF11	NM_001385468.3	neuroblastoma breakpoint family member 11 isoform b
chr1	chr1:148118600-148118742	-	143	NBPF11	NM_001385468.3	neuroblastoma breakpoint family member 11 isoform b
chr1	chr1:148123833-148123912	-	80	NBPF11	NM_001385468.3	neuroblastoma breakpoint family member 11 isoform b
chr1	chr1:148123943-148123992	-	50	NBPF11	NM_001385468.3	neuroblastoma breakpoint family member 11 isoform b
chr1	chr1:148126809-148127023	-	215	NBPF11	NM_001385468.3	neuroblastoma breakpoint family member 11 isoform b
chr1	chr1:148482738-148483197	-	460	PPIAL4G	NM_001123068.3	peptidyl-prolyl cis-trans isomerase A-like 4G
chr1	chr1:148483218-148483267	-	50	PPIAL4G	NM_001123068.3	peptidyl-prolyl cis-trans isomerase A-like 4G
chr1	chr1:148532985-148533268	-	284	NBPF14	NM_015383.2	neuroblastoma breakpoint family member 14
chr1	chr1:148533841-148533989	-	149	NBPF14	NM_015383.2	neuroblastoma breakpoint family member 14
chr1	chr1:148534664-148534876	-	213	NBPF14	NM_015383.2	neuroblastoma breakpoint family member 14
chr1	chr1:148535433-148535524	-	92	NBPF14	NM_015383.2	neuroblastoma breakpoint family member 14
chr1	chr1:148536204-148536416	-	213	NBPF14	NM_015383.2	neuroblastoma breakpoint family member 14
chr1	chr1:148536991-148537139	-	149	NBPF14	NM_015383.2	neuroblastoma breakpoint family member 14
chr1	chr1:148537814-148538026	-	213	NBPF14	NM_015383.2	neuroblastoma breakpoint family member 14
chr1	chr1:148538629-148538720	-	92	NBPF14	NM_015383.2	neuroblastoma breakpoint family member 14
chr1	chr1:148539390-148539602	-	213	NBPF14	NM_015383.2	neuroblastoma breakpoint family member 14
chr1	chr1:148540159-148540250	-	92	NBPF14	NM_015383.2	neuroblastoma breakpoint family member 14
chr1	chr1:148540930-148541142	-	213	NBPF14	NM_015383.2	neuroblastoma breakpoint family member 14
chr1	chr1:148541711-148541859	-	149	NBPF14	NM_015383.2	neuroblastoma breakpoint family member 14
chr1	chr1:148542534-148542746	-	213	NBPF14	NM_015383.2	neuroblastoma breakpoint family member 14
chr1	chr1:148543343-148543434	-	92	NBPF14	NM_015383.2	neuroblastoma breakpoint family member 14
chr1	chr1:148544104-148544316	-	213	NBPF14	NM_015383.2	neuroblastoma breakpoint family member 14
chr1	chr1:148544873-148544964	-	92	NBPF14	NM_015383.2	neuroblastoma breakpoint family member 14
chr1	chr1:148545644-148545856	-	213	NBPF14	NM_015383.2	neuroblastoma breakpoint family member 14
chr1	chr1:148546425-148546573	-	149	NBPF14	NM_015383.2	neuroblastoma breakpoint family member 14
chr1	chr1:148547248-148547460	-	213	NBPF14	NM_015383.2	neuroblastoma breakpoint family member 14
chr1	chr1:148548051-148548142	-	92	NBPF14	NM_015383.2	neuroblastoma breakpoint family member 14
chr1	chr1:148548812-148549024	-	213	NBPF14	NM_015383.2	neuroblastoma breakpoint family member 14
chr1	chr1:148549581-148549672	-	92	NBPF14	NM_015383.2	neuroblastoma breakpoint family member 14
chr1	chr1:148550352-148550564	-	213	NBPF14	NM_015383.2	neuroblastoma breakpoint family member 14
chr1	chr1:148551133-148551281	-	149	NBPF14	NM_015383.2	neuroblastoma breakpoint family member 14
chr1	chr1:148551956-148552168	-	213	NBPF14	NM_015383.2	neuroblastoma breakpoint family member 14
chr1	chr1:148552759-148552850	-	92	NBPF14	NM_015383.2	neuroblastoma breakpoint family member 14
chr1	chr1:148553520-148553732	-	213	NBPF14	NM_015383.2	neuroblastoma breakpoint family member 14
chr1	chr1:148554289-148554380	-	92	NBPF14	NM_015383.2	neuroblastoma breakpoint family member 14
chr1	chr1:148555060-148555272	-	213	NBPF14	NM_015383.2	neuroblastoma breakpoint family member 14
chr1	chr1:148555847-148555995	-	149	NBPF14	NM_015383.2	neuroblastoma breakpoint family member 14
chr1	chr1:148556670-148556882	-	213	NBPF14	NM_015383.2	neuroblastoma breakpoint family member 14
chr1	chr1:148557471-148557562	-	92	NBPF14	NM_015383.2	neuroblastoma breakpoint family member 14
chr1	chr1:148558232-148558444	-	213	NBPF14	NM_015383.2	neuroblastoma breakpoint family member 14
chr1	chr1:148559001-148559092	-	92	NBPF14	NM_015383.2	neuroblastoma breakpoint family member 14
chr1	chr1:148559773-148559985	-	213	NBPF14	NM_015383.2	neuroblastoma breakpoint family member 14
chr1	chr1:148560564-148560712	-	149	NBPF14	NM_015383.2	neuroblastoma breakpoint family member 14
chr1	chr1:148561387-148561599	-	213	NBPF14	NM_015383.2	neuroblastoma breakpoint family member 14
chr1	chr1:148562216-148562307	-	92	NBPF14	NM_015383.2	neuroblastoma breakpoint family member 14
chr1	chr1:148562977-148563189	-	213	NBPF14	NM_015383.2	neuroblastoma breakpoint family member 14
chr1	chr1:148563746-148563837	-	92	NBPF14	NM_015383.2	neuroblastoma breakpoint family member 14
chr1	chr1:148564519-148564731	-	213	NBPF14	NM_015383.2	neuroblastoma breakpoint family member 14
chr1	chr1:148565300-148565448	-	149	NBPF14	NM_015383.2	neuroblastoma breakpoint family member 14
chr1	chr1:148566123-148566335	-	213	NBPF14	NM_015383.2	neuroblastoma breakpoint family member 14
chr1	chr1:148566932-148567023	-	92	NBPF14	NM_015383.2	neuroblastoma breakpoint family member 14
chr1	chr1:148567693-148567905	-	213	NBPF14	NM_015383.2	neuroblastoma breakpoint family member 14
chr1	chr1:148568462-148568553	-	92	NBPF14	NM_015383.2	neuroblastoma breakpoint family member 14
chr1	chr1:148569235-148569447	-	213	NBPF14	NM_015383.2	neuroblastoma breakpoint family member 14
chr1	chr1:148573210-148573358	-	149	NBPF14	NM_015383.2	neuroblastoma breakpoint family member 14
chr1	chr1:148574033-148574245	-	213	NBPF14	NM_015383.2	neuroblastoma breakpoint family member 14
chr1	chr1:148574858-148574949	-	92	NBPF14	NM_015383.2	neuroblastoma breakpoint family member 14
chr1	chr1:148575619-148575831	-	213	NBPF14	NM_015383.2	neuroblastoma breakpoint family member 14
chr1	chr1:148576390-148576481	-	92	NBPF14	NM_015383.2	neuroblastoma breakpoint family member 14
chr1	chr1:148577163-148577375	-	213	NBPF14	NM_015383.2	neuroblastoma breakpoint family member 14
chr1	chr1:148577963-148578054	-	92	NBPF14	NM_015383.2	neuroblastoma breakpoint family member 14
chr1	chr1:148579054-148579257	-	204	NBPF14	NM_015383.2	neuroblastoma breakpoint family member 14
chr1	chr1:148583121-148583212	-	92	NBPF14	NM_015383.2	neuroblastoma breakpoint family member 14
chr1	chr1:148584451-148584696	-	246	NBPF14	NM_015383.2	neuroblastoma breakpoint family member 14
chr1	chr1:148585121-148585233	-	113	NBPF14	NM_015383.2	neuroblastoma breakpoint family member 14
chr1	chr1:148586235-148586489	-	255	NBPF14	NM_015383.2	neuroblastoma breakpoint family member 14
chr1	chr1:148587281-148587423	-	143	NBPF14	NM_015383.2	neuroblastoma breakpoint family member 14
chr1	chr1:148589164-148589413	-	250	NBPF14	NM_015383.2	neuroblastoma breakpoint family member 14
chr1	chr1:148590737-148590988	-	252	NBPF14	NM_015383.2	neuroblastoma breakpoint family member 14
chr1	chr1:148591412-148591524	-	113	NBPF14	NM_015383.2	neuroblastoma breakpoint family member 14
chr1	chr1:148592532-148592786	-	255	NBPF14	NM_015383.2	neuroblastoma breakpoint family member 14
chr1	chr1:148593578-148593720	-	143	NBPF14	NM_015383.2	neuroblastoma breakpoint family member 14
chr1	chr1:148595523-148595737	-	215	NBPF14	NM_015383.2	neuroblastoma breakpoint family member 14
chr1	chr1:148607063-148607179	-	117	NOTCH2NLB	NM_001364008.1	notch homolog 2 N-terminal-like protein B isoform 2
chr1	chr1:148607390-148607765	-	376	NOTCH2NLB	NM_001364008.1	notch homolog 2 N-terminal-like protein B isoform 2
chr1	chr1:148615671-148615970	-	300	NOTCH2NLB	NM_001364008.1	notch homolog 2 N-terminal-like protein B isoform 2
chr1	chr1:148639996-148640117	-	122	NOTCH2NLB	NM_001364008.1	notch homolog 2 N-terminal-like protein B isoform 2
chr1	chr1:148679442-148679511	-	70	NOTCH2NLB	NM_001364008.1	notch homolog 2 N-terminal-like protein B isoform 2
chr1	chr1:148748933-148749518	+	586	NUDT4B	NM_001355407.2	diphosphoinositol polyphosphate phosphohydrolase NUDT4B
chr1	chr1:148808485-148808757	+	273	PDE4DIP	NM_001377392.1	myomegalin isoform 14
chr1	chr1:148844755-148844814	+	60	PDE4DIP	NM_001350522.2	myomegalin isoform 12
chr1	chr1:148863230-148863325	+	96	PDE4DIP	NM_001377392.1	myomegalin isoform 14
chr1	chr1:148868451-148868642	+	192	PDE4DIP	NM_001377392.1	myomegalin isoform 14
chr1	chr1:148889471-148889549	+	79	PDE4DIP	NM_001195261.2	myomegalin isoform 7
chr1	chr1:148889734-148889914	+	181	PDE4DIP	NM_001377392.1	myomegalin isoform 14
chr1	chr1:148931780-148931943	+	164	PDE4DIP	NM_001377392.1	myomegalin isoform 14
chr1	chr1:148932093-148932312	+	220	PDE4DIP	NM_001377392.1	myomegalin isoform 14
chr1	chr1:148960634-148960805	+	172	PDE4DIP	NM_001377392.1	myomegalin isoform 14
chr1	chr1:148961817-148961976	+	160	PDE4DIP	NM_001377392.1	myomegalin isoform 14
chr1	chr1:148962176-148962308	+	133	PDE4DIP	NM_001377392.1	myomegalin isoform 14
chr1	chr1:148962408-148962660	+	253	PDE4DIP	NM_001377392.1	myomegalin isoform 14
chr1	chr1:148965464-148965662	+	199	PDE4DIP	NM_001377392.1	myomegalin isoform 14
chr1	chr1:148966523-148966676	+	154	PDE4DIP	NM_001377392.1	myomegalin isoform 14
chr1	chr1:148966819-148966996	+	178	PDE4DIP	NM_001377392.1	myomegalin isoform 14
chr1	chr1:148967796-148967925	+	130	PDE4DIP	NM_001377392.1	myomegalin isoform 14
chr1	chr1:148968816-148968895	+	80	PDE4DIP	NM_001377392.1	myomegalin isoform 14
chr1	chr1:148968906-148969050	+	145	PDE4DIP	NM_001377392.1	myomegalin isoform 14
chr1	chr1:148972160-148972364	+	205	PDE4DIP	NM_001377392.1	myomegalin isoform 14
chr1	chr1:148972491-148972612	+	122	PDE4DIP	NM_001377392.1	myomegalin isoform 14
chr1	chr1:148974494-148974625	+	132	PDE4DIP	NM_001377392.1	myomegalin isoform 14
chr1	chr1:149001571-149002046	+	476	PDE4DIP	NM_001377392.1	myomegalin isoform 14
chr1	chr1:149002830-149003062	+	233	PDE4DIP	NM_001377392.1	myomegalin isoform 14
chr1	chr1:149003591-149003750	+	160	PDE4DIP	NM_001377392.1	myomegalin isoform 14
chr1	chr1:149004889-149005098	+	210	PDE4DIP	NM_001377392.1	myomegalin isoform 14
chr1	chr1:149007181-149007456	+	276	PDE4DIP	NM_001377392.1	myomegalin isoform 14
chr1	chr1:149008424-149008515	+	92	PDE4DIP	NM_001377392.1	myomegalin isoform 14
chr1	chr1:149012571-149012630	+	60	PDE4DIP	NM_001377392.1	myomegalin isoform 14
chr1	chr1:149012691-149012796	+	106	PDE4DIP	NM_001377392.1	myomegalin isoform 14
chr1	chr1:149016279-149016570	+	292	PDE4DIP	NM_001377392.1	myomegalin isoform 14
chr1	chr1:149018522-149018681	+	160	PDE4DIP	NM_001377392.1	myomegalin isoform 14
chr1	chr1:149020127-149020356	+	230	PDE4DIP	NM_001377392.1	myomegalin isoform 14
chr1	chr1:149021009-149021173	+	165	PDE4DIP	NM_001377392.1	myomegalin isoform 14
chr1	chr1:149024425-149024704	+	280	PDE4DIP	NM_001377392.1	myomegalin isoform 14
chr1	chr1:149026695-149026851	+	157	PDE4DIP	NM_001377392.1	myomegalin isoform 14
chr1	chr1:149027381-149027647	+	267	PDE4DIP	NM_001377392.1	myomegalin isoform 14
chr1	chr1:149030212-149030298	+	87	PDE4DIP	NM_001377392.1	myomegalin isoform 14
chr1	chr1:149031153-149031244	+	92	PDE4DIP	NM_001350522.2	myomegalin isoform 12
chr1	chr1:149031924-149032013	+	90	PDE4DIP	NM_001377392.1	myomegalin isoform 14
chr1	chr1:149056492-149056640	-	149	NBPF9	NM_001388374.1	neuroblastoma breakpoint family member 9 isoform 2
chr1	chr1:149057315-149057527	-	213	NBPF9	NM_001388367.1	neuroblastoma breakpoint family member 9 isoform 1
chr1	chr1:149058144-149058235	-	92	NBPF9	NM_001388367.1	neuroblastoma breakpoint family member 9 isoform 1
chr1	chr1:149058905-149059117	-	213	NBPF9	NM_001388367.1	neuroblastoma breakpoint family member 9 isoform 1
chr1	chr1:149059680-149059828	-	149	NBPF9	NM_001388367.1	neuroblastoma breakpoint family member 9 isoform 1
chr1	chr1:149060503-149060715	-	213	NBPF9	NM_001388374.1	neuroblastoma breakpoint family member 9 isoform 2
chr1	chr1:149061312-149061403	-	92	NBPF9	NM_001388374.1	neuroblastoma breakpoint family member 9 isoform 2
chr1	chr1:149062073-149062285	-	213	NBPF9	NM_001388374.1	neuroblastoma breakpoint family member 9 isoform 2
chr1	chr1:149062842-149062933	-	92	NBPF9	NM_001388374.1	neuroblastoma breakpoint family member 9 isoform 2
chr1	chr1:149063613-149063825	-	213	NBPF9	NM_001388374.1	neuroblastoma breakpoint family member 9 isoform 2
chr1	chr1:149064411-149064502	-	92	NBPF9	NM_001388374.1	neuroblastoma breakpoint family member 9 isoform 2
chr1	chr1:149065556-149065709	-	154	NBPF9	NM_001388374.1	neuroblastoma breakpoint family member 9 isoform 2
chr1	chr1:149069574-149069665	-	92	NBPF9	NM_001388374.1	neuroblastoma breakpoint family member 9 isoform 2
chr1	chr1:149070934-149071159	-	226	NBPF9	NM_001388374.1	neuroblastoma breakpoint family member 9 isoform 2
chr1	chr1:149071584-149071696	-	113	NBPF9	NM_001388374.1	neuroblastoma breakpoint family member 9 isoform 2
chr1	chr1:149072698-149072847	-	150	NBPF9	NM_001388374.1	neuroblastoma breakpoint family member 9 isoform 2
chr1	chr1:149073748-149073890	-	143	NBPF9	NM_001388374.1	neuroblastoma breakpoint family member 9 isoform 2
chr1	chr1:149075635-149075884	-	250	NBPF9	NM_001388374.1	neuroblastoma breakpoint family member 9 isoform 2
chr1	chr1:149077188-149077317	-	130	NBPF9	NM_001388374.1	neuroblastoma breakpoint family member 9 isoform 2
chr1	chr1:149077893-149077975	-	83	NBPF9	NM_001388374.1	neuroblastoma breakpoint family member 9 isoform 2
chr1	chr1:149078987-149079241	-	255	NBPF9	NM_001388374.1	neuroblastoma breakpoint family member 9 isoform 2
chr1	chr1:149081945-149082159	-	215	NBPF9	NM_001388374.1	neuroblastoma breakpoint family member 9 isoform 2
chr1	chr1:149390868-149390942	+	75	NOTCH2NLC	NM_001364013.2	notch homolog 2 N-terminal-like protein C isoform 2	Y
chr1	chr1:149430922-149431035	+	114	NOTCH2NLC	NM_001364012.2	notch homolog 2 N-terminal-like protein C isoform 1	Y
chr1	chr1:149455298-149455597	+	300	NOTCH2NLC	NM_001364012.2	notch homolog 2 N-terminal-like protein C isoform 1	Y
chr1	chr1:149463471-149463846	+	376	NOTCH2NLC	NM_001364012.2	notch homolog 2 N-terminal-like protein C isoform 1	Y
chr1	chr1:149464057-149464173	+	117	NOTCH2NLC	NM_001364012.2	notch homolog 2 N-terminal-like protein C isoform 1	Y
chr1	chr1:149475913-149476127	+	215	NBPF19	NM_001351365.2	neuroblastoma breakpoint family member 19
chr1	chr1:149478860-149479114	+	255	NBPF19	NM_001351365.2	neuroblastoma breakpoint family member 19
chr1	chr1:149480122-149480234	+	113	NBPF19	NM_001351365.2	neuroblastoma breakpoint family member 19
chr1	chr1:149480659-149480904	+	246	NBPF19	NM_001351365.2	neuroblastoma breakpoint family member 19
chr1	chr1:149482155-149482246	+	92	NBPF19	NM_001351365.2	neuroblastoma breakpoint family member 19
chr1	chr1:149486110-149486313	+	204	NBPF19	NM_001351365.2	neuroblastoma breakpoint family member 19
chr1	chr1:149487993-149488205	+	213	NBPF19	NM_001351365.2	neuroblastoma breakpoint family member 19
chr1	chr1:149488885-149488976	+	92	NBPF19	NM_001351365.2	neuroblastoma breakpoint family member 19
chr1	chr1:149489541-149489753	+	213	NBPF19	NM_001351365.2	neuroblastoma breakpoint family member 19
chr1	chr1:149490423-149490514	+	92	NBPF19	NM_001351365.2	neuroblastoma breakpoint family member 19
chr1	chr1:149491119-149491331	+	213	NBPF19	NM_001351365.2	neuroblastoma breakpoint family member 19
chr1	chr1:149492006-149492154	+	149	NBPF19	NM_001351365.2	neuroblastoma breakpoint family member 19
chr1	chr1:149492748-149492960	+	213	NBPF19	NM_001351365.2	neuroblastoma breakpoint family member 19
chr1	chr1:149493640-149493731	+	92	NBPF19	NM_001351365.2	neuroblastoma breakpoint family member 19
chr1	chr1:149494298-149494510	+	213	NBPF19	NM_001351365.2	neuroblastoma breakpoint family member 19
chr1	chr1:149495180-149495271	+	92	NBPF19	NM_001351365.2	neuroblastoma breakpoint family member 19
chr1	chr1:149495882-149496094	+	213	NBPF19	NM_001351365.2	neuroblastoma breakpoint family member 19
chr1	chr1:149496769-149496917	+	149	NBPF19	NM_001351365.2	neuroblastoma breakpoint family member 19
chr1	chr1:149497505-149497717	+	213	NBPF19	NM_001351365.2	neuroblastoma breakpoint family member 19
chr1	chr1:149498397-149498488	+	92	NBPF19	NM_001351365.2	neuroblastoma breakpoint family member 19
chr1	chr1:149499053-149499265	+	213	NBPF19	NM_001351365.2	neuroblastoma breakpoint family member 19
chr1	chr1:149499935-149500026	+	92	NBPF19	NM_001351365.2	neuroblastoma breakpoint family member 19
chr1	chr1:149500637-149500849	+	213	NBPF19	NM_001351365.2	neuroblastoma breakpoint family member 19
chr1	chr1:149501524-149501672	+	149	NBPF19	NM_001351365.2	neuroblastoma breakpoint family member 19
chr1	chr1:149502266-149502478	+	213	NBPF19	NM_001351365.2	neuroblastoma breakpoint family member 19
chr1	chr1:149503158-149503249	+	92	NBPF19	NM_001351365.2	neuroblastoma breakpoint family member 19
chr1	chr1:149503814-149504026	+	213	NBPF19	NM_001351365.2	neuroblastoma breakpoint family member 19
chr1	chr1:149504696-149504787	+	92	NBPF19	NM_001351365.2	neuroblastoma breakpoint family member 19
chr1	chr1:149505398-149505610	+	213	NBPF19	NM_001351365.2	neuroblastoma breakpoint family member 19
chr1	chr1:149506285-149506433	+	149	NBPF19	NM_001351365.2	neuroblastoma breakpoint family member 19
chr1	chr1:149507027-149507239	+	213	NBPF19	NM_001351365.2	neuroblastoma breakpoint family member 19
chr1	chr1:149507919-149508010	+	92	NBPF19	NM_001351365.2	neuroblastoma breakpoint family member 19
chr1	chr1:149508575-149508787	+	213	NBPF19	NM_001351365.2	neuroblastoma breakpoint family member 19
chr1	chr1:149509457-149509548	+	92	NBPF19	NM_001351365.2	neuroblastoma breakpoint family member 19
chr1	chr1:149510159-149510371	+	213	NBPF19	NM_001351365.2	neuroblastoma breakpoint family member 19
chr1	chr1:149511046-149511194	+	149	NBPF19	NM_001351365.2	neuroblastoma breakpoint family member 19
chr1	chr1:149511788-149512000	+	213	NBPF19	NM_001351365.2	neuroblastoma breakpoint family member 19
chr1	chr1:149512680-149512771	+	92	NBPF19	NM_001351365.2	neuroblastoma breakpoint family member 19
chr1	chr1:149513336-149513548	+	213	NBPF19	NM_001351365.2	neuroblastoma breakpoint family member 19
chr1	chr1:149514218-149514309	+	92	NBPF19	NM_001351365.2	neuroblastoma breakpoint family member 19
chr1	chr1:149514916-149515128	+	213	NBPF19	NM_001351365.2	neuroblastoma breakpoint family member 19
chr1	chr1:149515802-149515950	+	149	NBPF19	NM_001351365.2	neuroblastoma breakpoint family member 19
chr1	chr1:149516544-149516756	+	213	NBPF19	NM_001351365.2	neuroblastoma breakpoint family member 19
chr1	chr1:149517436-149517527	+	92	NBPF19	NM_001351365.2	neuroblastoma breakpoint family member 19
chr1	chr1:149518090-149518302	+	213	NBPF19	NM_001351365.2	neuroblastoma breakpoint family member 19
chr1	chr1:149518972-149519063	+	92	NBPF19	NM_001351365.2	neuroblastoma breakpoint family member 19
chr1	chr1:149519668-149519880	+	213	NBPF19	NM_001351365.2	neuroblastoma breakpoint family member 19
chr1	chr1:149520555-149520703	+	149	NBPF19	NM_001351365.2	neuroblastoma breakpoint family member 19
chr1	chr1:149521299-149521511	+	213	NBPF19	NM_001351365.2	neuroblastoma breakpoint family member 19
chr1	chr1:149522191-149522282	+	92	NBPF19	NM_001351365.2	neuroblastoma breakpoint family member 19
chr1	chr1:149522845-149523057	+	213	NBPF19	NM_001351365.2	neuroblastoma breakpoint family member 19
chr1	chr1:149523727-149523818	+	92	NBPF19	NM_001351365.2	neuroblastoma breakpoint family member 19
chr1	chr1:149524425-149524637	+	213	NBPF19	NM_001351365.2	neuroblastoma breakpoint family member 19
chr1	chr1:149525312-149525460	+	149	NBPF19	NM_001351365.2	neuroblastoma breakpoint family member 19
chr1	chr1:149526050-149526262	+	213	NBPF19	NM_001351365.2	neuroblastoma breakpoint family member 19
chr1	chr1:149526942-149527033	+	92	NBPF19	NM_001351365.2	neuroblastoma breakpoint family member 19
chr1	chr1:149527594-149527806	+	213	NBPF19	NM_001351365.2	neuroblastoma breakpoint family member 19
chr1	chr1:149528476-149528567	+	92	NBPF19	NM_001351365.2	neuroblastoma breakpoint family member 19
chr1	chr1:149529154-149529366	+	213	NBPF19	NM_001351365.2	neuroblastoma breakpoint family member 19
chr1	chr1:149530041-149530189	+	149	NBPF19	NM_001351365.2	neuroblastoma breakpoint family member 19
chr1	chr1:149530779-149530991	+	213	NBPF19	NM_001351365.2	neuroblastoma breakpoint family member 19
chr1	chr1:149531671-149531762	+	92	NBPF19	NM_001351365.2	neuroblastoma breakpoint family member 19
chr1	chr1:149532325-149532537	+	213	NBPF19	NM_001351365.2	neuroblastoma breakpoint family member 19
chr1	chr1:149533207-149533298	+	92	NBPF19	NM_001351365.2	neuroblastoma breakpoint family member 19
chr1	chr1:149533905-149534117	+	213	NBPF19	NM_001351365.2	neuroblastoma breakpoint family member 19
chr1	chr1:149534792-149534940	+	149	NBPF19	NM_001351365.2	neuroblastoma breakpoint family member 19
chr1	chr1:149535534-149535746	+	213	NBPF19	NM_001351365.2	neuroblastoma breakpoint family member 19
chr1	chr1:149536426-149536517	+	92	NBPF19	NM_001351365.2	neuroblastoma breakpoint family member 19
chr1	chr1:149537080-149537292	+	213	NBPF19	NM_001351365.2	neuroblastoma breakpoint family member 19
chr1	chr1:149537962-149538053	+	92	NBPF19	NM_001351365.2	neuroblastoma breakpoint family member 19
chr1	chr1:149538656-149538868	+	213	NBPF19	NM_001351365.2	neuroblastoma breakpoint family member 19
chr1	chr1:149539543-149539691	+	149	NBPF19	NM_001351365.2	neuroblastoma breakpoint family member 19
chr1	chr1:149540281-149540493	+	213	NBPF19	NM_001351365.2	neuroblastoma breakpoint family member 19
chr1	chr1:149541173-149541264	+	92	NBPF19	NM_001351365.2	neuroblastoma breakpoint family member 19
chr1	chr1:149541833-149542045	+	213	NBPF19	NM_001351365.2	neuroblastoma breakpoint family member 19
chr1	chr1:149542715-149542806	+	92	NBPF19	NM_001351365.2	neuroblastoma breakpoint family member 19
chr1	chr1:149543393-149543605	+	213	NBPF19	NM_001351365.2	neuroblastoma breakpoint family member 19
chr1	chr1:149544280-149544428	+	149	NBPF19	NM_001351365.2	neuroblastoma breakpoint family member 19
chr1	chr1:149545018-149545230	+	213	NBPF19	NM_001351365.2	neuroblastoma breakpoint family member 19
chr1	chr1:149545910-149546001	+	92	NBPF19	NM_001351365.2	neuroblastoma breakpoint family member 19
chr1	chr1:149546570-149546782	+	213	NBPF19	NM_001351365.2	neuroblastoma breakpoint family member 19
chr1	chr1:149547452-149547543	+	92	NBPF19	NM_001351365.2	neuroblastoma breakpoint family member 19
chr1	chr1:149548130-149548342	+	213	NBPF19	NM_001351365.2	neuroblastoma breakpoint family member 19
chr1	chr1:149549017-149549165	+	149	NBPF19	NM_001351365.2	neuroblastoma breakpoint family member 19
chr1	chr1:149549755-149549967	+	213	NBPF19	NM_001351365.2	neuroblastoma breakpoint family member 19
chr1	chr1:149550647-149550738	+	92	NBPF19	NM_001351365.2	neuroblastoma breakpoint family member 19
chr1	chr1:149551307-149551519	+	213	NBPF19	NM_001351365.2	neuroblastoma breakpoint family member 19
chr1	chr1:149552189-149552280	+	92	NBPF19	NM_001351365.2	neuroblastoma breakpoint family member 19
chr1	chr1:149552867-149553079	+	213	NBPF19	NM_001351365.2	neuroblastoma breakpoint family member 19
chr1	chr1:149553754-149553902	+	149	NBPF19	NM_001351365.2	neuroblastoma breakpoint family member 19
chr1	chr1:149583878-149584412	+	535	PPIAL4C	NM_001135789.5	peptidyl-prolyl cis-trans isomerase A-like 4A/B/C
chr1	chr1:149782724-149782794	+	71	FCGR1A	NM_001378804.1	high affinity immunoglobulin gamma Fc receptor I isoform 1 precursor
chr1	chr1:149783150-149783210	+	61	FCGR1A	NM_001378804.1	high affinity immunoglobulin gamma Fc receptor I isoform 1 precursor
chr1	chr1:149783213-149783280	-	68	H2BC18	NM_001161334.2	histone H2B type 2-F isoform b
chr1	chr1:149783980-149784277	+	298	FCGR1A	NM_001378804.1	high affinity immunoglobulin gamma Fc receptor I isoform 1 precursor
chr1	chr1:149791217-149791537	+	321	FCGR1A	NM_001378804.1	high affinity immunoglobulin gamma Fc receptor I isoform 1 precursor
chr1	chr1:149832665-149833016	+	352	H4C14	NM_003548.2	histone H4
chr1	chr1:149840727-149841177	-	451	H3C14	NM_021059.3	histone H3.2
chr1	chr1:149842286-149842718	-	433	H2AC18	NM_003516.3	histone H2A type 2-A
chr1	chr1:149851094-149851526	+	433	H2AC19	NM_001040874.1	histone H2A type 2-A
chr1	chr1:149852635-149853085	+	451	H3C15	NM_001005464.3	histone H3.2
chr1	chr1:149860800-149861151	-	352	H4C15	NM_001034077.4	histone H4
chr1	chr1:152111905-152112204	-	300	TCHH	NM_007113.4	trichohyalin	Y
chr1	chr1:152213276-152214185	-	910	HRNR	NM_001009931.3	hornerin
chr1	chr1:152214196-152216525	-	2330	HRNR	NM_001009931.3	hornerin
chr1	chr1:152216536-152218415	-	1880	HRNR	NM_001009931.3	hornerin
chr1	chr1:152219626-152219765	-	140	HRNR	NM_001009931.3	hornerin
chr1	chr1:152220816-152220885	-	70	HRNR	NM_001009931.3	hornerin
chr1	chr1:152304110-152304219	-	110	FLG	NM_002016.2	filaggrin	Y
chr1	chr1:152305350-152306089	-	740	FLG	NM_002016.2	filaggrin	Y
chr1	chr1:152306340-152306389	-	50	FLG	NM_002016.2	filaggrin	Y
chr1	chr1:152306540-152307099	-	560	FLG	NM_002016.2	filaggrin	Y
chr1	chr1:152307730-152307799	-	70	FLG	NM_002016.2	filaggrin	Y
chr1	chr1:152307810-152307859	-	50	FLG	NM_002016.2	filaggrin	Y
chr1	chr1:152613791-152614118	+	328	LCE3B	NM_178433.1	late cornified envelope protein 3B
chr1	chr1:152797835-152797894	+	60	LCE1D	NM_178352.3	late cornified envelope protein 1D
chr1	chr1:152798105-152798159	+	55	LCE1D	NM_178352.3	late cornified envelope protein 1D
chr1	chr1:152910378-152910507	+	130	IVL	NM_005547.4	involucrin
chr1	chr1:155188613-155188954	-	342	MUC1	NM_001204286.1	mucin-1 isoform 10 precursor	Y
chr1	chr1:155189220-155190059	-	840	MUC1	NM_001371720.1	mucin-1 isoform 22 precursor	Y
chr1	chr1:155190360-155190671	-	312	MUC1	NM_001371720.1	mucin-1 isoform 22 precursor	Y
chr1	chr1:155190961-155191326	-	366	MUC1	NM_001371720.1	mucin-1 isoform 22 precursor	Y
chr1	chr1:155191528-155191937	-	410	MUC1	NM_001204286.1	mucin-1 isoform 10 precursor	Y
chr1	chr1:155213217-155213411	+	195	MTX1	NM_002455.5	metaxin-1 isoform 1
chr1	chr1:155213464-155213718	+	255	MTX1	NM_002455.5	metaxin-1 isoform 1
chr1	chr1:155234975-155235120	-	146	GBA	NM_001171811.2	lysosomal acid glucosylceramidase isoform 2
chr1	chr1:155235175-155235331	-	157	GBA	NM_001171811.2	lysosomal acid glucosylceramidase isoform 2
chr1	chr1:155610405-155610580	+	176	MSTO1	NM_001350773.1	protein misato homolog 1 isoform 5	Y
chr1	chr1:155611019-155611128	+	110	MSTO1	NM_001350776.1	protein misato homolog 1 isoform 8	Y
chr1	chr1:155611196-155611311	+	116	MSTO1	NM_001350776.1	protein misato homolog 1 isoform 8	Y
chr1	chr1:155611407-155611623	+	217	MSTO1	NM_001350776.1	protein misato homolog 1 isoform 8	Y
chr1	chr1:155611669-155611872	+	204	MSTO1	NM_001350779.1	protein misato homolog 1 isoform 9	Y
chr1	chr1:155611946-155612015	+	70	MSTO1	NM_001350779.1	protein misato homolog 1 isoform 9	Y
chr1	chr1:155614144-155614293	+	150	MSTO1	NM_001350779.1	protein misato homolog 1 isoform 9	Y
chr1	chr1:155757871-155758054	-	184	GON4L	NM_001282856.2	GON-4-like protein isoform c
chr1	chr1:159045277-159045356	+	80	IFI16	NM_001364867.2	gamma-interferon-inducible protein 16 isoform 3
chr1	chr1:161548401-161548530	-	130	FCGR3A	NM_001386450.1	low affinity immunoglobulin gamma Fc region receptor III-A isoform d precursor	Y
chr1	chr1:161629758-161630055	-	298	FCGR3B	NM_000570.5	low affinity immunoglobulin gamma Fc region receptor III-B isoform 2 precursor
chr1	chr1:161663222-161663373	+	152	FCGR2B	NM_004001.5	low affinity immunoglobulin gamma Fc region receptor II-b isoform 1 precursor	Y
chr1	chr1:161670232-161670292	+	61	FCGR2B	NM_004001.5	low affinity immunoglobulin gamma Fc region receptor II-b isoform 1 precursor	Y
chr1	chr1:161673940-161674093	+	154	FCGR2B	NM_004001.5	low affinity immunoglobulin gamma Fc region receptor II-b isoform 1 precursor	Y
chr1	chr1:186306968-186307427	+	460	PRG4	NM_001303232.2	proteoglycan 4 isoform E preproprotein	Y
chr1	chr1:186307438-186307487	+	50	PRG4	NM_001303232.2	proteoglycan 4 isoform E preproprotein	Y
chr1	chr1:186307508-186307557	+	50	PRG4	NM_001303232.2	proteoglycan 4 isoform E preproprotein	Y
chr1	chr1:186307778-186307887	+	110	PRG4	NM_001303232.2	proteoglycan 4 isoform E preproprotein	Y
chr1	chr1:186307918-186308097	+	180	PRG4	NM_001303232.2	proteoglycan 4 isoform E preproprotein	Y
chr1	chr1:196779152-196779221	+	70	CFHR3	NM_021023.6	complement factor H-related protein 3 isoform 1 precursor	Y
chr1	chr1:196788196-196788418	+	223	CFHR3	NM_021023.6	complement factor H-related protein 3 isoform 1 precursor	Y
chr1	chr1:196790025-196790247	+	223	CFHR3	NM_021023.6	complement factor H-related protein 3 isoform 1 precursor	Y
chr1	chr1:196819825-196819922	+	98	CFHR1	NM_002113.3	complement factor H-related protein 1 isoform 1 precursor	Y
chr1	chr1:196825477-196825586	+	110	CFHR1	NM_002113.3	complement factor H-related protein 1 isoform 1 precursor	Y
chr1	chr1:196826809-196826918	+	110	CFHR1	NM_002113.3	complement factor H-related protein 1 isoform 1 precursor	Y
chr1	chr1:196828080-196828266	+	187	CFHR1	NM_002113.3	complement factor H-related protein 1 isoform 1 precursor	Y
chr1	chr1:196830480-196830639	+	160	CFHR1	NM_002113.3	complement factor H-related protein 1 isoform 1 precursor	Y
chr1	chr1:196831777-196831966	+	190	CFHR1	NM_002113.3	complement factor H-related protein 1 isoform 1 precursor	Y
chr1	chr1:196943861-196943958	+	98	CFHR2	NM_005666.4	complement factor H-related protein 2 isoform 1 precursor
chr1	chr1:201209553-201209722	+	170	IGFN1	NM_001164586.2	immunoglobulin-like and fibronectin type III domain-containing protein 1 isoform 1
chr1	chr1:201209773-201209852	+	80	IGFN1	NM_001164586.2	immunoglobulin-like and fibronectin type III domain-containing protein 1 isoform 1
chr1	chr1:201209923-201211142	+	1220	IGFN1	NM_001164586.2	immunoglobulin-like and fibronectin type III domain-containing protein 1 isoform 1
chr1	chr1:201211163-201211242	+	80	IGFN1	NM_001164586.2	immunoglobulin-like and fibronectin type III domain-containing protein 1 isoform 1
chr1	chr1:206187259-206187393	-	135	FAM72A	NM_001385243.1	protein FAM72A isoform 2
chr1	chr1:206195732-206195896	-	165	FAM72A	NM_001385243.1	protein FAM72A isoform 2
chr1	chr1:206199787-206199904	-	118	FAM72A	NM_001385243.1	protein FAM72A isoform 2
chr1	chr1:206201854-206202045	-	192	FAM72A	NM_001385240.1	protein FAM72A isoform 1
chr1	chr1:206203824-206204015	-	192	FAM72A	NM_001385243.1	protein FAM72A isoform 2
chr1	chr1:206205951-206206057	+	107	SRGAP2	NM_001377444.1	SLIT-ROBO Rho GTPase-activating protein 2 isoform e
chr1	chr1:206303261-206303493	+	233	SRGAP2	NM_001377444.1	SLIT-ROBO Rho GTPase-activating protein 2 isoform e
chr1	chr1:206342826-206343028	+	203	SRGAP2	NM_001377444.1	SLIT-ROBO Rho GTPase-activating protein 2 isoform e
chr1	chr1:206383994-206384096	+	103	SRGAP2	NM_001377444.1	SLIT-ROBO Rho GTPase-activating protein 2 isoform e
chr1	chr1:206392669-206392924	+	256	SRGAP2	NM_001377444.1	SLIT-ROBO Rho GTPase-activating protein 2 isoform e
chr1	chr1:206393525-206393693	+	169	SRGAP2	NM_001377444.1	SLIT-ROBO Rho GTPase-activating protein 2 isoform e
chr1	chr1:206401401-206401665	+	265	SRGAP2	NM_001377444.1	SLIT-ROBO Rho GTPase-activating protein 2 isoform e
chr1	chr1:206405229-206405370	+	142	SRGAP2	NM_001377444.1	SLIT-ROBO Rho GTPase-activating protein 2 isoform e
chr1	chr1:206406357-206406594	+	238	SRGAP2	NM_001377444.1	SLIT-ROBO Rho GTPase-activating protein 2 isoform e
chr1	chr1:207526733-207526949	+	217	CR1	NM_000651.6	complement receptor type 1 isoform S precursor	Y
chr1	chr1:207527001-207527143	+	143	CR1	NM_000651.6	complement receptor type 1 isoform S precursor	Y
chr1	chr1:207528696-207528821	+	126	CR1	NM_000651.6	complement receptor type 1 isoform S precursor	Y
chr1	chr1:207532160-207532418	+	259	CR1	NM_000651.6	complement receptor type 1 isoform S precursor	Y
chr1	chr1:207533389-207533608	+	220	CR1	NM_000651.6	complement receptor type 1 isoform S precursor	Y
chr1	chr1:207534177-207534316	+	140	CR1	NM_000651.6	complement receptor type 1 isoform S precursor	Y
chr1	chr1:207539961-207540086	+	126	CR1	NM_000651.6	complement receptor type 1 isoform S precursor	Y
chr1	chr1:207542162-207542600	+	439	CR1	NM_000651.6	complement receptor type 1 isoform S precursor	Y
chr1	chr1:207545288-207545504	+	217	CR1	NM_000651.6	complement receptor type 1 isoform S precursor	Y
chr1	chr1:207545556-207545698	+	143	CR1	NM_000651.6	complement receptor type 1 isoform S precursor	Y
chr1	chr1:207547251-207547376	+	126	CR1	NM_000651.6	complement receptor type 1 isoform S precursor	Y
chr1	chr1:207550715-207550973	+	259	CR1	NM_000651.6	complement receptor type 1 isoform S precursor	Y
chr1	chr1:207551944-207552163	+	220	CR1	NM_000651.6	complement receptor type 1 isoform S precursor	Y
chr1	chr1:207552732-207552871	+	140	CR1	NM_000651.6	complement receptor type 1 isoform S precursor	Y
chr1	chr1:207558518-207558643	+	126	CR1	NM_000651.6	complement receptor type 1 isoform S precursor	Y
chr1	chr1:207560719-207561157	+	439	CR1	NM_000651.6	complement receptor type 1 isoform S precursor	Y
chr1	chr1:207563844-207564060	+	217	CR1	NM_000651.6	complement receptor type 1 isoform S precursor	Y
chr1	chr1:207564112-207564221	+	110	CR1	NM_000651.6	complement receptor type 1 isoform S precursor	Y
chr1	chr1:207569039-207569258	+	220	CR1	NM_000651.6	complement receptor type 1 isoform S precursor	Y
chr1	chr1:207569827-207569966	+	140	CR1	NM_000651.6	complement receptor type 1 isoform S precursor	Y
chr1	chr1:219609625-219609834	-	210	ZC3H11B	NM_001355457.2	zinc finger CCCH domain-containing protein 11B
chr1	chr1:219609935-219612082	-	2148	ZC3H11B	NM_001355457.2	zinc finger CCCH domain-containing protein 11B
chr1	chr1:225514716-225514765	-	50	ENAH	NM_001377483.1	protein enabled homolog isoform e
chr1	chr1:240207589-240208428	+	840	FMN2	NM_001305424.2	formin-2 isoform 1	Y
chr1	chr1:243191378-243191487	-	110	CEP170	NM_001042405.2	centrosomal protein of 170 kDa isoform gamma
chr1	chr1:247171828-247171897	-	70	ZNF124	NM_001243740.3	zinc finger protein 124 isoform 2
chr1	chr1:247921138-247921807	+	670	OR2T8	NM_001005522.2	olfactory receptor 2T8
chr1	chr1:248273342-248273511	-	170	OR2T33	NM_001004695.2	olfactory receptor 2T33
chr1	chr1:248295116-248295365	-	250	OR2T12	NM_001004692.2	olfactory receptor 2T12
chr1	chr1:248441247-248441466	+	220	OR2T7	NM_001386051.1	olfactory receptor 2T7
chr1	chr1:248453248-248453407	+	160	OR2T2	NM_001004136.2	olfactory receptor 2T2
chr1	chr1:248453508-248453792	+	285	OR2T2	NM_001004136.2	olfactory receptor 2T2
chr1	chr1:248473341-248473890	+	550	OR2T3	NM_001005495.1	olfactory receptor 2T3
chr1	chr1:248473951-248474060	+	110	OR2T3	NM_001005495.1	olfactory receptor 2T3
chr1	chr1:248488569-248489556	+	988	OR2T5	NM_001004697.2	olfactory receptor 2T5
chr1	chr1:248558524-248559511	-	988	OR2T29	NM_001004694.3	olfactory receptor 2T29
chr1	chr1:248573781-248574050	-	270	OR2T34	NM_001001821.1	olfactory receptor 2T34
chr1	chr1:248574211-248574670	-	460	OR2T34	NM_001001821.1	olfactory receptor 2T34
chr1	chr1:248638267-248639278	-	1012	OR2T35	NM_001001827.2	olfactory receptor 2T35
chr1	chr1:248649991-248650750	-	760	OR2T27	NM_001001824.2	olfactory receptor 2T27
chr10	chr10:47037-47246	-	210	TUBB8	NM_177987.3	tubulin beta-8 chain isoform 1	Y
chr10	chr10:47257-47306	-	50	TUBB8	NM_177987.3	tubulin beta-8 chain isoform 1	Y
chr10	chr10:47777-47836	-	60	TUBB8	NM_177987.3	tubulin beta-8 chain isoform 1	Y
chr10	chr10:47937-48134	-	198	TUBB8	NM_177987.3	tubulin beta-8 chain isoform 1	Y
chr10	chr10:4968289-4968378	+	90	AKR1C1	NM_001353.6	aldo-keto reductase family 1 member C1
chr10	chr10:4975831-4975953	+	123	AKR1C1	NM_001353.6	aldo-keto reductase family 1 member C1
chr10	chr10:4991811-4991933	-	123	AKR1C2	NM_205845.3	aldo-keto reductase family 1 member C2 isoform 1	Y
chr10	chr10:4995299-4995504	-	206	AKR1C2	NM_205845.3	aldo-keto reductase family 1 member C2 isoform 1	Y
chr10	chr10:4995736-4995885	-	150	AKR1C2	NM_205845.3	aldo-keto reductase family 1 member C2 isoform 1	Y
chr10	chr10:27968903-27969038	-	136	ODAD2	NM_018076.5	outer dynein arm-docking complex subunit 2 isoform 1	Y
chr10	chr10:29291848-29291937	+	90	LYZL1	NM_032517.6	lysozyme-like protein 1 precursor
chr10	chr10:29495072-29495151	-	80	SVIL	NM_001323599.2	supervillin isoform 3	Y
chr10	chr10:37169510-37169578	+	69	ANKRD30A	NM_052997.3	ankyrin repeat domain-containing protein 30A
chr10	chr10:37169632-37169744	+	113	ANKRD30A	NM_052997.3	ankyrin repeat domain-containing protein 30A
chr10	chr10:37173692-37173760	+	69	ANKRD30A	NM_052997.3	ankyrin repeat domain-containing protein 30A
chr10	chr10:37173819-37173931	+	113	ANKRD30A	NM_052997.3	ankyrin repeat domain-containing protein 30A
chr10	chr10:37176137-37176238	+	102	ANKRD30A	NM_052997.3	ankyrin repeat domain-containing protein 30A
chr10	chr10:37189447-37189577	+	131	ANKRD30A	NM_052997.3	ankyrin repeat domain-containing protein 30A
chr10	chr10:45740053-45740266	+	214	WASHC2C	NM_001367393.1	WASH complex subunit 2C isoform 5
chr10	chr10:45744801-45744902	+	102	WASHC2C	NM_001367393.1	WASH complex subunit 2C isoform 5
chr10	chr10:45750076-45750226	+	151	WASHC2C	NM_001367393.1	WASH complex subunit 2C isoform 5
chr10	chr10:45751462-45751573	+	112	WASHC2C	NM_001367393.1	WASH complex subunit 2C isoform 5
chr10	chr10:45752568-45752726	+	159	WASHC2C	NM_001367393.1	WASH complex subunit 2C isoform 5
chr10	chr10:45753160-45753257	+	98	WASHC2C	NM_001367393.1	WASH complex subunit 2C isoform 5
chr10	chr10:45756992-45757159	+	168	WASHC2C	NM_001367393.1	WASH complex subunit 2C isoform 5
chr10	chr10:45759295-45759421	+	127	WASHC2C	NM_001367393.1	WASH complex subunit 2C isoform 5
chr10	chr10:45771603-45771762	+	160	WASHC2C	NM_001367395.1	WASH complex subunit 2C isoform 7
chr10	chr10:45773236-45773378	+	143	WASHC2C	NM_001367393.1	WASH complex subunit 2C isoform 5
chr10	chr10:45777253-45777342	+	90	WASHC2C	NM_001367393.1	WASH complex subunit 2C isoform 5
chr10	chr10:45778933-45779155	+	223	WASHC2C	NM_001367393.1	WASH complex subunit 2C isoform 5
chr10	chr10:45784545-45784713	+	169	WASHC2C	NM_001367393.1	WASH complex subunit 2C isoform 5
chr10	chr10:45787195-45787267	+	73	WASHC2C	NM_001367393.1	WASH complex subunit 2C isoform 5
chr10	chr10:45825895-45827410	-	1516	AGAP4	NM_001393377.1	arf-GAP with GTPase, ANK repeat and PH domain-containing protein 4 isoform 5
chr10	chr10:45828009-45828100	-	92	AGAP4	NM_001393377.1	arf-GAP with GTPase, ANK repeat and PH domain-containing protein 4 isoform 5
chr10	chr10:45831374-45831449	-	76	AGAP4	NM_001393377.1	arf-GAP with GTPase, ANK repeat and PH domain-containing protein 4 isoform 5
chr10	chr10:45833996-45834136	-	141	AGAP4	NM_001393377.1	arf-GAP with GTPase, ANK repeat and PH domain-containing protein 4 isoform 5
chr10	chr10:45841633-45841707	-	75	AGAP4	NM_001393377.1	arf-GAP with GTPase, ANK repeat and PH domain-containing protein 4 isoform 5
chr10	chr10:45844306-45844414	-	109	AGAP4	NM_001393377.1	arf-GAP with GTPase, ANK repeat and PH domain-containing protein 4 isoform 5
chr10	chr10:45846667-45846775	-	109	AGAP4	NM_001393377.1	arf-GAP with GTPase, ANK repeat and PH domain-containing protein 4 isoform 5
chr10	chr10:46375832-46375892	+	61	ANXA8L1	NM_001278924.2	annexin A8-like protein 1 isoform 2
chr10	chr10:46379865-46379995	+	131	ANXA8L1	NM_001278924.2	annexin A8-like protein 1 isoform 2
chr10	chr10:46381012-46381260	+	249	ANXA8L1	NM_001278924.2	annexin A8-like protein 1 isoform 2
chr10	chr10:46382559-46382712	+	154	ANXA8L1	NM_001278924.2	annexin A8-like protein 1 isoform 2
chr10	chr10:46383436-46383566	+	131	ANXA8L1	NM_001098845.3	annexin A8-like protein 1 isoform 1
chr10	chr10:46384186-46384305	+	120	ANXA8L1	NM_001098845.3	annexin A8-like protein 1 isoform 1
chr10	chr10:46384754-46384853	+	100	ANXA8L1	NM_001278924.2	annexin A8-like protein 1 isoform 2
chr10	chr10:46385360-46385493	+	134	ANXA8L1	NM_001278924.2	annexin A8-like protein 1 isoform 2
chr10	chr10:46385692-46385827	+	136	ANXA8L1	NM_001098845.3	annexin A8-like protein 1 isoform 1
chr10	chr10:46387566-46387664	+	99	ANXA8L1	NM_001278924.2	annexin A8-like protein 1 isoform 2
chr10	chr10:46388373-46388535	+	163	ANXA8L1	NM_001278924.2	annexin A8-like protein 1 isoform 2
chr10	chr10:46390851-46390950	+	100	ANXA8L1	NM_001278924.2	annexin A8-like protein 1 isoform 2
chr10	chr10:46461488-46462655	-	1168	NPY4R	NM_001278794.2	neuropeptide Y receptor type 4
chr10	chr10:46549340-46550209	-	870	GPRIN2	NM_001385287.1	G protein-regulated inducer of neurite outgrowth 2 isoform 2
chr10	chr10:46550220-46550309	-	90	GPRIN2	NM_001385287.1	G protein-regulated inducer of neurite outgrowth 2 isoform 2
chr10	chr10:46550330-46550762	-	433	GPRIN2	NM_001385287.1	G protein-regulated inducer of neurite outgrowth 2 isoform 2
chr10	chr10:46551426-46551501	-	76	GPRIN2	NM_001385287.1	G protein-regulated inducer of neurite outgrowth 2 isoform 2
chr10	chr10:46580144-46580388	+	245	SYT15	NM_181519.3	synaptotagmin-15 isoform b
chr10	chr10:46580874-46581056	+	183	SYT15	NM_181519.3	synaptotagmin-15 isoform b
chr10	chr10:46581876-46582211	+	336	SYT15	NM_181519.3	synaptotagmin-15 isoform b
chr10	chr10:46583712-46583922	+	211	SYT15	NM_181519.3	synaptotagmin-15 isoform b
chr10	chr10:46585578-46585797	+	220	SYT15	NM_181519.3	synaptotagmin-15 isoform b
chr10	chr10:46587485-46587667	+	183	SYT15	NM_031912.5	synaptotagmin-15 isoform a
chr10	chr10:46589579-46589668	+	90	SYT15	NM_181519.3	synaptotagmin-15 isoform b
chr10	chr10:46943898-46944035	+	138	PTPN20	NM_001352542.2	tyrosine-protein phosphatase non-receptor type 20 isoform 21
chr10	chr10:46946543-46946695	+	153	PTPN20	NM_001352542.2	tyrosine-protein phosphatase non-receptor type 20 isoform 21
chr10	chr10:46964966-46965157	+	192	PTPN20	NM_001042357.5	tyrosine-protein phosphatase non-receptor type 20 isoform 1
chr10	chr10:46967937-46968067	+	131	PTPN20	NM_001042357.5	tyrosine-protein phosphatase non-receptor type 20 isoform 1
chr10	chr10:46984210-46984584	+	375	PTPN20	NM_001042357.5	tyrosine-protein phosphatase non-receptor type 20 isoform 1
chr10	chr10:46987320-46987575	+	256	PTPN20	NM_001042357.5	tyrosine-protein phosphatase non-receptor type 20 isoform 1
chr10	chr10:47471242-47471404	-	163	ANXA8	NM_001271703.2	annexin A8 isoform 3
chr10	chr10:47472113-47472211	-	99	ANXA8	NM_001271703.2	annexin A8 isoform 3
chr10	chr10:47473950-47474085	-	136	ANXA8	NM_001271703.2	annexin A8 isoform 3
chr10	chr10:47474285-47474418	-	134	ANXA8	NM_001271703.2	annexin A8 isoform 3
chr10	chr10:47474925-47475024	-	100	ANXA8	NM_001271703.2	annexin A8 isoform 3
chr10	chr10:47475473-47475592	-	120	ANXA8	NM_001271703.2	annexin A8 isoform 3
chr10	chr10:47476212-47476342	-	131	ANXA8	NM_001271703.2	annexin A8 isoform 3
chr10	chr10:47477061-47477214	-	154	ANXA8	NM_001271703.2	annexin A8 isoform 3
chr10	chr10:47478513-47478761	-	249	ANXA8	NM_001040084.3	annexin A8 isoform 2
chr10	chr10:47479778-47479908	-	131	ANXA8	NM_001040084.3	annexin A8 isoform 2
chr10	chr10:47487255-47487428	-	174	FAM25G	NM_001137549.2	protein FAM25G
chr10	chr10:47489566-47489668	-	103	FAM25G	NM_001137549.2	protein FAM25G
chr10	chr10:47491582-47491694	-	113	FAM25G	NM_001137549.2	protein FAM25G
chr10	chr10:47502252-47502311	-	60	AGAP9	NM_001190810.1	arf-GAP with GTPase, ANK repeat and PH domain-containing protein 9
chr10	chr10:47502782-47502951	-	170	AGAP9	NM_001190810.1	arf-GAP with GTPase, ANK repeat and PH domain-containing protein 9
chr10	chr10:47502962-47503563	-	602	AGAP9	NM_001190810.1	arf-GAP with GTPase, ANK repeat and PH domain-containing protein 9
chr10	chr10:47504169-47504260	-	92	AGAP9	NM_001190810.1	arf-GAP with GTPase, ANK repeat and PH domain-containing protein 9
chr10	chr10:47507528-47507603	-	76	AGAP9	NM_001190810.1	arf-GAP with GTPase, ANK repeat and PH domain-containing protein 9
chr10	chr10:47510151-47510291	-	141	AGAP9	NM_001190810.1	arf-GAP with GTPase, ANK repeat and PH domain-containing protein 9
chr10	chr10:47517803-47517877	-	75	AGAP9	NM_001190810.1	arf-GAP with GTPase, ANK repeat and PH domain-containing protein 9
chr10	chr10:47520479-47520587	-	109	AGAP9	NM_001190810.1	arf-GAP with GTPase, ANK repeat and PH domain-containing protein 9
chr10	chr10:47522846-47522954	-	109	AGAP9	NM_001190810.1	arf-GAP with GTPase, ANK repeat and PH domain-containing protein 9
chr10	chr10:47523284-47523546	-	263	AGAP9	NM_001190810.1	arf-GAP with GTPase, ANK repeat and PH domain-containing protein 9
chr10	chr10:47754152-47754334	-	183	LOC102724488	NM_001370186.1	synaptotagmin-15 isoform 5
chr10	chr10:47756023-47756242	-	220	LOC102724488	NM_001370186.1	synaptotagmin-15 isoform 5
chr10	chr10:47757188-47757348	-	161	LOC102724488	NM_001370186.1	synaptotagmin-15 isoform 5
chr10	chr10:47757901-47758111	-	211	LOC102724488	NM_001370186.1	synaptotagmin-15 isoform 5
chr10	chr10:47759612-47759968	-	357	LOC102724488	NM_001370186.1	synaptotagmin-15 isoform 5
chr10	chr10:47760767-47760866	-	100	LOC102724488	NM_001370182.1	synaptotagmin-15 isoform 1
chr10	chr10:47761421-47761665	-	245	LOC102724488	NM_001370185.1	synaptotagmin-15 isoform 4
chr10	chr10:47762614-47762993	-	380	LOC102724488	NM_001370186.1	synaptotagmin-15 isoform 5
chr10	chr10:47921968-47923135	+	1168	NPY4R2	NM_001278795.2	neuropeptide Y receptor type 4-2
chr10	chr10:47997667-47997759	-	93	FAM25C	NM_001137548.3	protein FAM25C
chr10	chr10:47999673-47999785	-	113	FAM25C	NM_001137548.3	protein FAM25C
chr10	chr10:48157302-48157390	-	89	FRMPD2	NM_001318191.1	FERM and PDZ domain-containing protein 2 isoform 5 precursor
chr10	chr10:48163308-48163447	-	140	FRMPD2	NM_001318191.1	FERM and PDZ domain-containing protein 2 isoform 5 precursor
chr10	chr10:48168575-48168713	-	139	FRMPD2	NM_001318191.1	FERM and PDZ domain-containing protein 2 isoform 5 precursor
chr10	chr10:48170974-48171228	-	255	FRMPD2	NM_001318191.1	FERM and PDZ domain-containing protein 2 isoform 5 precursor
chr10	chr10:48172926-48173113	-	188	FRMPD2	NM_001318191.1	FERM and PDZ domain-containing protein 2 isoform 5 precursor
chr10	chr10:48174850-48174997	-	148	FRMPD2	NM_001318191.1	FERM and PDZ domain-containing protein 2 isoform 5 precursor
chr10	chr10:48180863-48180972	-	110	FRMPD2	NM_001318191.1	FERM and PDZ domain-containing protein 2 isoform 5 precursor
chr10	chr10:49857286-49857375	-	90	PARG	NM_001303486.3	poly(ADP-ribose) glycohydrolase isoform b
chr10	chr10:49861568-49861683	-	116	PARG	NM_001303486.3	poly(ADP-ribose) glycohydrolase isoform b
chr10	chr10:49865301-49865390	-	90	PARG	NM_001303486.3	poly(ADP-ribose) glycohydrolase isoform b
chr10	chr10:50001976-50002116	+	141	AGAP6	NM_001077665.3	arf-GAP with GTPase, ANK repeat and PH domain-containing protein 6
chr10	chr10:50004665-50004740	+	76	AGAP6	NM_001077665.3	arf-GAP with GTPase, ANK repeat and PH domain-containing protein 6
chr10	chr10:50008005-50008096	+	92	AGAP6	NM_001077665.3	arf-GAP with GTPase, ANK repeat and PH domain-containing protein 6
chr10	chr10:50080738-50080951	+	214	WASHC2A	NM_001005751.3	WASH complex subunit 2A isoform 1
chr10	chr10:50084052-50084185	+	134	WASHC2A	NM_001005751.3	WASH complex subunit 2A isoform 1
chr10	chr10:50085477-50085578	+	102	WASHC2A	NM_001005751.3	WASH complex subunit 2A isoform 1
chr10	chr10:50090756-50090906	+	151	WASHC2A	NM_001005751.3	WASH complex subunit 2A isoform 1
chr10	chr10:50093248-50093406	+	159	WASHC2A	NM_001005751.3	WASH complex subunit 2A isoform 1
chr10	chr10:50095128-50095227	+	100	WASHC2A	NM_001005751.3	WASH complex subunit 2A isoform 1
chr10	chr10:50095689-50095798	+	110	WASHC2A	NM_001005751.3	WASH complex subunit 2A isoform 1
chr10	chr10:50097655-50097814	+	160	WASHC2A	NM_001005751.3	WASH complex subunit 2A isoform 1
chr10	chr10:50099958-50100084	+	127	WASHC2A	NM_001005751.3	WASH complex subunit 2A isoform 1
chr10	chr10:50106314-50106485	+	172	WASHC2A	NM_001005751.3	WASH complex subunit 2A isoform 1
chr10	chr10:50113875-50114017	+	143	WASHC2A	NM_001005751.3	WASH complex subunit 2A isoform 1
chr10	chr10:50117886-50118078	+	193	WASHC2A	NM_001005751.3	WASH complex subunit 2A isoform 1
chr10	chr10:50119567-50119789	+	223	WASHC2A	NM_001005751.3	WASH complex subunit 2A isoform 1
chr10	chr10:50125093-50125261	+	169	WASHC2A	NM_001005751.3	WASH complex subunit 2A isoform 1
chr10	chr10:50125349-50125469	+	121	WASHC2A	NM_001005751.3	WASH complex subunit 2A isoform 1
chr10	chr10:50127743-50127815	+	73	WASHC2A	NM_001005751.3	WASH complex subunit 2A isoform 1
chr10	chr10:50187295-50187524	-	230	ASAH2	NM_001143974.3	neutral ceramidase isoform b
chr10	chr10:50189479-50189607	-	129	ASAH2	NM_001143974.3	neutral ceramidase isoform b
chr10	chr10:50192633-50192732	-	100	ASAH2	NM_001143974.3	neutral ceramidase isoform b
chr10	chr10:50196753-50196939	-	187	ASAH2	NM_001143974.3	neutral ceramidase isoform b
chr10	chr10:50745111-50745294	+	184	ASAH2B	NM_001321960.2	putative inactive neutral ceramidase B isoform 2
chr10	chr10:50749323-50749422	+	100	ASAH2B	NM_001321960.2	putative inactive neutral ceramidase B isoform 2
chr10	chr10:50752448-50752576	+	129	ASAH2B	NM_001321960.2	putative inactive neutral ceramidase B isoform 2
chr10	chr10:50754531-50754760	+	230	ASAH2B	NM_001321960.2	putative inactive neutral ceramidase B isoform 2
chr10	chr10:68827744-68827953	+	210	STOX1	NM_001130161.4	storkhead-box protein 1 isoform a	Y
chr10	chr10:73674579-73674648	-	70	AGAP5	NM_001144000.4	arf-GAP with GTPase, ANK repeat and PH domain-containing protein 5
chr10	chr10:73674759-73674828	-	70	AGAP5	NM_001144000.4	arf-GAP with GTPase, ANK repeat and PH domain-containing protein 5
chr10	chr10:73674999-73675118	-	120	AGAP5	NM_001144000.4	arf-GAP with GTPase, ANK repeat and PH domain-containing protein 5
chr10	chr10:73675139-73675308	-	170	AGAP5	NM_001144000.4	arf-GAP with GTPase, ANK repeat and PH domain-containing protein 5
chr10	chr10:73675369-73675508	-	140	AGAP5	NM_001144000.4	arf-GAP with GTPase, ANK repeat and PH domain-containing protein 5
chr10	chr10:73675609-73675978	-	370	AGAP5	NM_001144000.4	arf-GAP with GTPase, ANK repeat and PH domain-containing protein 5
chr10	chr10:73675989-73676094	-	106	AGAP5	NM_001144000.4	arf-GAP with GTPase, ANK repeat and PH domain-containing protein 5
chr10	chr10:73676699-73676790	-	92	AGAP5	NM_001144000.4	arf-GAP with GTPase, ANK repeat and PH domain-containing protein 5
chr10	chr10:73680051-73680126	-	76	AGAP5	NM_001144000.4	arf-GAP with GTPase, ANK repeat and PH domain-containing protein 5
chr10	chr10:73682674-73682814	-	141	AGAP5	NM_001144000.4	arf-GAP with GTPase, ANK repeat and PH domain-containing protein 5
chr10	chr10:79703590-79704011	+	422	NUTM2B	NM_001278495.2	NUT family member 2B
chr10	chr10:79706022-79706761	+	740	NUTM2B	NM_001278495.2	NUT family member 2B
chr10	chr10:79708679-79708847	+	169	NUTM2B	NM_001278495.2	NUT family member 2B
chr10	chr10:79709780-79709959	+	180	NUTM2B	NM_001278495.2	NUT family member 2B
chr10	chr10:79710362-79710784	+	423	NUTM2B	NM_001278495.2	NUT family member 2B
chr10	chr10:79711230-79711386	+	157	NUTM2B	NM_001278495.2	NUT family member 2B
chr10	chr10:79711680-79711739	+	60	NUTM2B	NM_001278495.2	NUT family member 2B
chr10	chr10:79711770-79711829	+	60	NUTM2B	NM_001278495.2	NUT family member 2B
chr10	chr10:79711870-79712505	+	636	NUTM2B	NM_001278495.2	NUT family member 2B
chr10	chr10:79841721-79842142	+	422	NUTM2E	NM_001355263.2	nUT family member 2E
chr10	chr10:79844153-79844892	+	740	NUTM2E	NM_001355263.2	nUT family member 2E
chr10	chr10:79846810-79846978	+	169	NUTM2E	NM_001355263.2	nUT family member 2E
chr10	chr10:79847911-79848090	+	180	NUTM2E	NM_001355263.2	nUT family member 2E
chr10	chr10:79848493-79848915	+	423	NUTM2E	NM_001355263.2	nUT family member 2E
chr10	chr10:79849351-79849507	+	157	NUTM2E	NM_001355263.2	nUT family member 2E
chr10	chr10:79849801-79850626	+	826	NUTM2E	NM_001355263.2	nUT family member 2E
chr10	chr10:86716397-86716466	+	70	LDB3	NM_001368064.1	LIM domain-binding protein 3 isoform 7	Y
chr10	chr10:87225811-87226232	+	422	NUTM2A	NM_001099338.2	NUT family member 2A
chr10	chr10:87228243-87228982	+	740	NUTM2A	NM_001099338.2	NUT family member 2A
chr10	chr10:87230900-87231068	+	169	NUTM2A	NM_001099338.2	NUT family member 2A
chr10	chr10:87232001-87232180	+	180	NUTM2A	NM_001099338.2	NUT family member 2A
chr10	chr10:87232583-87233005	+	423	NUTM2A	NM_001099338.2	NUT family member 2A
chr10	chr10:87233453-87233609	+	157	NUTM2A	NM_001099338.2	NUT family member 2A
chr10	chr10:87233903-87234728	+	826	NUTM2A	NM_001099338.2	NUT family member 2A
chr10	chr10:87358276-87358451	+	176	NUTM2D	NM_001009610.2	NUT family member 2D isoform 2
chr10	chr10:87360461-87361200	+	740	NUTM2D	NM_001009610.2	NUT family member 2D isoform 2
chr10	chr10:87363118-87363286	+	169	NUTM2D	NM_001009610.2	NUT family member 2D isoform 2
chr10	chr10:87364219-87364398	+	180	NUTM2D	NM_001009610.2	NUT family member 2D isoform 2
chr10	chr10:87364801-87365223	+	423	NUTM2D	NM_001009610.2	NUT family member 2D isoform 2
chr10	chr10:87365669-87365825	+	157	NUTM2D	NM_001009610.2	NUT family member 2D isoform 2
chr10	chr10:87366119-87366944	+	826	NUTM2D	NM_001382304.1	NUT family member 2D isoform 1
chr10	chr10:87367314-87367392	+	79	NUTM2D	NM_001009610.2	NUT family member 2D isoform 2
chr10	chr10:119136521-119136667	+	147	DENND10	NM_001303111.2	DENN domain-containing protein 10 isoform 2
chr10	chr10:122581773-122581845	+	73	DMBT1	NM_001377530.1	deleted in malignant brain tumors 1 protein isoform e precursor
chr10	chr10:122582580-122582943	+	364	DMBT1	NM_001377530.1	deleted in malignant brain tumors 1 protein isoform e precursor
chr10	chr10:122584302-122584371	+	70	DMBT1	NM_001377530.1	deleted in malignant brain tumors 1 protein isoform e precursor
chr10	chr10:122594476-122594548	+	73	DMBT1	NM_001377530.1	deleted in malignant brain tumors 1 protein isoform e precursor
chr10	chr10:122595283-122595646	+	364	DMBT1	NM_001377530.1	deleted in malignant brain tumors 1 protein isoform e precursor
chr10	chr10:122597005-122597074	+	70	DMBT1	NM_001377530.1	deleted in malignant brain tumors 1 protein isoform e precursor
chr10	chr10:122600971-122601043	+	73	DMBT1	NM_001377530.1	deleted in malignant brain tumors 1 protein isoform e precursor
chr10	chr10:122601777-122602140	+	364	DMBT1	NM_001377530.1	deleted in malignant brain tumors 1 protein isoform e precursor
chr10	chr10:122603080-122603149	+	70	DMBT1	NM_001377530.1	deleted in malignant brain tumors 1 protein isoform e precursor
chr10	chr10:122605030-122605102	+	73	DMBT1	NM_001377530.1	deleted in malignant brain tumors 1 protein isoform e precursor
chr10	chr10:122605836-122606199	+	364	DMBT1	NM_001377530.1	deleted in malignant brain tumors 1 protein isoform e precursor
chr10	chr10:122607139-122607208	+	70	DMBT1	NM_001377530.1	deleted in malignant brain tumors 1 protein isoform e precursor
chr10	chr10:122609089-122609161	+	73	DMBT1	NM_001377530.1	deleted in malignant brain tumors 1 protein isoform e precursor
chr10	chr10:122609895-122610258	+	364	DMBT1	NM_001377530.1	deleted in malignant brain tumors 1 protein isoform e precursor
chr10	chr10:122611198-122611267	+	70	DMBT1	NM_001377530.1	deleted in malignant brain tumors 1 protein isoform e precursor
chr10	chr10:122613148-122613220	+	73	DMBT1	NM_001377530.1	deleted in malignant brain tumors 1 protein isoform e precursor
chr10	chr10:122613954-122614317	+	364	DMBT1	NM_001377530.1	deleted in malignant brain tumors 1 protein isoform e precursor
chr10	chr10:122615257-122615326	+	70	DMBT1	NM_001377530.1	deleted in malignant brain tumors 1 protein isoform e precursor
chr10	chr10:125896623-125896675	+	53	FANK1	NM_001350939.2	fibronectin type 3 and ankyrin repeat domains protein 1 isoform 1
chr10	chr10:133625079-133625388	-	310	FRG2B	NM_001080998.2	protein FRG2-like-1
chr10	chr10:133625409-133625508	-	100	FRG2B	NM_001080998.2	protein FRG2-like-1
chr10	chr10:133625902-133626019	-	118	FRG2B	NM_001080998.2	protein FRG2-like-1
chr10	chr10:133626209-133626323	-	115	FRG2B	NM_001080998.2	protein FRG2-like-1
chr11	chr11:193080-193174	+	95	SCGB1C1	NM_145651.3	secretoglobin family 1C member 1 precursor
chr11	chr11:193812-193931	+	120	SCGB1C1	NM_145651.3	secretoglobin family 1C member 1 precursor
chr11	chr11:194398-194470	+	73	SCGB1C1	NM_145651.3	secretoglobin family 1C member 1 precursor
chr11	chr11:1016542-1018161	-	1620	MUC6	NM_005961.3	mucin-6 precursor
chr11	chr11:1018392-1018481	-	90	MUC6	NM_005961.3	mucin-6 precursor
chr11	chr11:1094752-1094861	+	110	MUC2	NM_002457.4	mucin-2 precursor
chr11	chr11:1094902-1095091	+	190	MUC2	NM_002457.4	mucin-2 precursor
chr11	chr11:1095642-1095831	+	190	MUC2	NM_002457.4	mucin-2 precursor
chr11	chr11:1095842-1096031	+	190	MUC2	NM_002457.4	mucin-2 precursor
chr11	chr11:1096092-1096171	+	80	MUC2	NM_002457.4	mucin-2 precursor
chr11	chr11:1096282-1096421	+	140	MUC2	NM_002457.4	mucin-2 precursor
chr11	chr11:1096472-1099261	+	2790	MUC2	NM_002457.4	mucin-2 precursor
chr11	chr11:1099292-1099471	+	180	MUC2	NM_002457.4	mucin-2 precursor
chr11	chr11:1099502-1099671	+	170	MUC2	NM_002457.4	mucin-2 precursor
chr11	chr11:1182875-1183484	+	610	MUC5AC	NM_001304359.2	mucin-5AC precursor
chr11	chr11:1184985-1185074	+	90	MUC5AC	NM_001304359.2	mucin-5AC precursor
chr11	chr11:1186185-1186234	+	50	MUC5AC	NM_001304359.2	mucin-5AC precursor
chr11	chr11:1188545-1188594	+	50	MUC5AC	NM_001304359.2	mucin-5AC precursor
chr11	chr11:1189745-1189904	+	160	MUC5AC	NM_001304359.2	mucin-5AC precursor
chr11	chr11:1190025-1190154	+	130	MUC5AC	NM_001304359.2	mucin-5AC precursor
chr11	chr11:1190445-1190504	+	60	MUC5AC	NM_001304359.2	mucin-5AC precursor
chr11	chr11:1190765-1190824	+	60	MUC5AC	NM_001304359.2	mucin-5AC precursor
chr11	chr11:1191145-1191804	+	660	MUC5AC	NM_001304359.2	mucin-5AC precursor
chr11	chr11:1243181-1243290	+	110	MUC5B	NM_002458.3	mucin-5B precursor	Y
chr11	chr11:1243321-1243380	+	60	MUC5B	NM_002458.3	mucin-5B precursor	Y
chr11	chr11:1243401-1243530	+	130	MUC5B	NM_002458.3	mucin-5B precursor	Y
chr11	chr11:1244171-1244560	+	390	MUC5B	NM_002458.3	mucin-5B precursor	Y
chr11	chr11:1244991-1245610	+	620	MUC5B	NM_002458.3	mucin-5B precursor	Y
chr11	chr11:1245671-1245760	+	90	MUC5B	NM_002458.3	mucin-5B precursor	Y
chr11	chr11:1247771-1247860	+	90	MUC5B	NM_002458.3	mucin-5B precursor	Y
chr11	chr11:1247931-1248340	+	410	MUC5B	NM_002458.3	mucin-5B precursor	Y
chr11	chr11:1248631-1248700	+	70	MUC5B	NM_002458.3	mucin-5B precursor	Y
chr11	chr11:1248761-1248880	+	120	MUC5B	NM_002458.3	mucin-5B precursor	Y
chr11	chr11:1250131-1250180	+	50	MUC5B	NM_002458.3	mucin-5B precursor	Y
chr11	chr11:1250211-1250260	+	50	MUC5B	NM_002458.3	mucin-5B precursor	Y
chr11	chr11:1584663-1585082	-	420	KRTAP5-1	NM_001005922.1	keratin-associated protein 5-1
chr11	chr11:1597937-1598036	-	100	KRTAP5-2	NM_001004325.2	keratin-associated protein 5-2
chr11	chr11:1598077-1598126	-	50	KRTAP5-2	NM_001004325.2	keratin-associated protein 5-2
chr11	chr11:1608109-1608228	-	120	KRTAP5-3	NM_001012708.2	keratin-associated protein 5-3
chr11	chr11:1621747-1621896	-	150	KRTAP5-4	NM_001347674.1	keratin-associated protein 5-4 isoform 1
chr11	chr11:1621947-1622056	-	110	KRTAP5-4	NM_001347674.1	keratin-associated protein 5-4 isoform 1
chr11	chr11:1629961-1630010	+	50	KRTAP5-5	NM_001001480.2	keratin-associated protein 5-5
chr11	chr11:1630121-1630310	+	190	KRTAP5-5	NM_001001480.2	keratin-associated protein 5-5
chr11	chr11:1630351-1630430	+	80	KRTAP5-5	NM_001001480.2	keratin-associated protein 5-5
chr11	chr11:1947343-1947399	+	57	MRPL23	NM_021134.4	39S ribosomal protein L23, mitochondrial
chr11	chr11:1950879-1951041	+	163	MRPL23	NM_021134.4	39S ribosomal protein L23, mitochondrial
chr11	chr11:1952107-1952229	+	123	MRPL23	NM_021134.4	39S ribosomal protein L23, mitochondrial
chr11	chr11:1952762-1952875	+	114	MRPL23	NM_021134.4	39S ribosomal protein L23, mitochondrial
chr11	chr11:1956236-1956315	+	80	MRPL23	NM_021134.4	39S ribosomal protein L23, mitochondrial
chr11	chr11:1956336-1956440	+	105	MRPL23	NM_021134.4	39S ribosomal protein L23, mitochondrial
chr11	chr11:4946969-4947038	-	70	OR51A4	NM_001005329.2	olfactory receptor 51A4
chr11	chr11:4954752-4955601	-	850	OR51A2	NM_001004748.1	olfactory receptor 51A2
chr11	chr11:5249348-5249610	-	263	HBG1	NM_000559.3	hemoglobin subunit gamma-1	Y
chr11	chr11:5249693-5249824	-	132	HBG1	NM_000559.3	hemoglobin subunit gamma-1	Y
chr11	chr11:5254617-5254748	-	132	HBG2	NM_000184.3	hemoglobin subunit gamma-2	Y
chr11	chr11:10802029-10802108	-	80	EIF4G2	NM_001172705.1	eukaryotic translation initiation factor 4 gamma 2 isoform 1
chr11	chr11:18247901-18248031	-	131	SAA2-SAA4	NM_001199744.2	SAA2-SAA4 protein precursor
chr11	chr11:18266868-18266998	+	131	SAA1	NM_000331.6	serum amyloid A-1 protein preproprotein
chr11	chr11:31789910-31789969	-	60	PAX6	NM_001127612.3	paired box protein Pax-6 isoform a	Y
chr11	chr11:47618780-47618909	-	130	MTCH2	NM_001317232.2	mitochondrial carrier homolog 2 isoform 2
chr11	chr11:47638699-47638768	-	70	MTCH2	NM_001317232.2	mitochondrial carrier homolog 2 isoform 2
chr11	chr11:54603049-54603208	-	160	OR4C46	NM_001004703.1	olfactory receptor 4C46
chr11	chr11:56375684-56376483	+	800	OR8U1	NM_001005204.1	olfactory receptor 8U1
chr11	chr11:56700368-56700447	+	80	OR9G1	NM_001005213.2	olfactory receptor 9G1
chr11	chr11:56700458-56701325	+	868	OR9G1	NM_001005213.2	olfactory receptor 9G1
chr11	chr11:60201623-60201742	-	120	MS4A4E	NM_001393391.1	putative membrane-spanning 4-domains subfamily A member 4E isoform 2
chr11	chr11:61204087-61204289	+	203	PGA3	NM_001079807.4	pepsin A-3 preproprotein
chr11	chr11:61206490-61206647	+	158	PGA3	NM_001079807.4	pepsin A-3 preproprotein
chr11	chr11:61207477-61207635	+	159	PGA3	NM_001079807.4	pepsin A-3 preproprotein
chr11	chr11:61208271-61208510	+	240	PGA3	NM_001079807.4	pepsin A-3 preproprotein
chr11	chr11:61209822-61209978	+	157	PGA3	NM_001079807.4	pepsin A-3 preproprotein
chr11	chr11:61211070-61211254	+	185	PGA3	NM_001079807.4	pepsin A-3 preproprotein
chr11	chr11:61211317-61211455	+	139	PGA3	NM_001079807.4	pepsin A-3 preproprotein
chr11	chr11:61212533-61212722	+	190	PGA3	NM_001079807.4	pepsin A-3 preproprotein
chr11	chr11:61222381-61222476	+	96	PGA4	NM_001079808.6	pepsin A-4 preproprotein
chr11	chr11:61222923-61223125	+	203	PGA4	NM_001079808.6	pepsin A-4 preproprotein
chr11	chr11:61225319-61225476	+	158	PGA4	NM_001079808.6	pepsin A-4 preproprotein
chr11	chr11:61226306-61226464	+	159	PGA4	NM_001079808.6	pepsin A-4 preproprotein
chr11	chr11:61227100-61227339	+	240	PGA4	NM_001079808.6	pepsin A-4 preproprotein
chr11	chr11:61228651-61228807	+	157	PGA4	NM_001079808.6	pepsin A-4 preproprotein
chr11	chr11:61229899-61230083	+	185	PGA4	NM_001079808.6	pepsin A-4 preproprotein
chr11	chr11:61230146-61230284	+	139	PGA4	NM_001079808.6	pepsin A-4 preproprotein
chr11	chr11:61231362-61231551	+	190	PGA4	NM_001079808.6	pepsin A-4 preproprotein
chr11	chr11:61241207-61241302	+	96	PGA5	NM_014224.5	pepsin A-5 preproprotein
chr11	chr11:61241749-61241951	+	203	PGA5	NM_014224.5	pepsin A-5 preproprotein
chr11	chr11:61244145-61244302	+	158	PGA5	NM_014224.5	pepsin A-5 preproprotein
chr11	chr11:61245132-61245290	+	159	PGA5	NM_014224.5	pepsin A-5 preproprotein
chr11	chr11:61245926-61246165	+	240	PGA5	NM_014224.5	pepsin A-5 preproprotein
chr11	chr11:62528554-62528733	-	180	AHNAK	NM_001620.3	neuroblast differentiation-associated protein AHNAK isoform 1
chr11	chr11:64315837-64315966	+	130	ESRRA	NM_004451.5	steroid hormone receptor ERR1 isoform 1
chr11	chr11:67991786-67991877	-	92	UNC93B1	NM_030930.4	protein unc-93 homolog B1	Y
chr11	chr11:71527591-71527730	+	140	KRTAP5-7	NM_001012503.2	keratin-associated protein 5-7
chr11	chr11:71565608-71565957	+	350	KRTAP5-10	NM_001012710.2	keratin-associated protein 5-10
chr11	chr11:89798110-89798549	-	440	TRIM49	NM_020358.2	tripartite motif-containing protein 49
chr11	chr11:89799696-89799833	-	138	TRIM49	NM_020358.2	tripartite motif-containing protein 49
chr11	chr11:89800946-89801008	-	63	TRIM49	NM_020358.2	tripartite motif-containing protein 49
chr11	chr11:89801682-89801952	-	271	TRIM49	NM_020358.2	tripartite motif-containing protein 49
chr11	chr11:89803678-89803813	-	136	TRIM49	NM_020358.2	tripartite motif-containing protein 49
chr11	chr11:89804039-89804489	-	451	TRIM49	NM_020358.2	tripartite motif-containing protein 49
chr11	chr11:89872195-89872332	-	138	TRIM64B	NM_001164397.2	putative tripartite motif-containing protein 64B
chr11	chr11:89873248-89873310	-	63	TRIM64B	NM_001164397.2	putative tripartite motif-containing protein 64B
chr11	chr11:89874029-89874299	-	271	TRIM64B	NM_001164397.2	putative tripartite motif-containing protein 64B
chr11	chr11:89874958-89875093	-	136	TRIM64B	NM_001164397.2	putative tripartite motif-containing protein 64B
chr11	chr11:89875740-89876037	-	298	TRIM64B	NM_001164397.2	putative tripartite motif-containing protein 64B
chr11	chr11:89911567-89912106	-	540	TRIM49D1	NM_001384911.1	tripartite motif-containing protein 49D
chr11	chr11:89913184-89913321	-	138	TRIM49D1	NM_001384911.1	tripartite motif-containing protein 49D
chr11	chr11:89914155-89914217	-	63	TRIM49D1	NM_001384911.1	tripartite motif-containing protein 49D
chr11	chr11:89914892-89915162	-	271	TRIM49D1	NM_001384911.1	tripartite motif-containing protein 49D
chr11	chr11:89916899-89917034	-	136	TRIM49D1	NM_001384911.1	tripartite motif-containing protein 49D
chr11	chr11:89917280-89917730	-	451	TRIM49D1	NM_001384911.1	tripartite motif-containing protein 49D
chr11	chr11:89926742-89927192	+	451	TRIM49D2	NM_001105522.1	tripartite motif-containing protein 49D
chr11	chr11:89927438-89927573	+	136	TRIM49D2	NM_001105522.1	tripartite motif-containing protein 49D
chr11	chr11:89929310-89929580	+	271	TRIM49D2	NM_001105522.1	tripartite motif-containing protein 49D
chr11	chr11:89930255-89930317	+	63	TRIM49D2	NM_001105522.1	tripartite motif-containing protein 49D
chr11	chr11:89931151-89931288	+	138	TRIM49D2	NM_001105522.1	tripartite motif-containing protein 49D
chr11	chr11:89932366-89932905	+	540	TRIM49D2	NM_001105522.1	tripartite motif-containing protein 49D
chr11	chr11:89968484-89968931	+	448	TRIM64	NM_001136486.2	tripartite motif-containing protein 64
chr11	chr11:89969430-89969565	+	136	TRIM64	NM_001136486.2	tripartite motif-containing protein 64
chr11	chr11:89970224-89970494	+	271	TRIM64	NM_001136486.2	tripartite motif-containing protein 64
chr11	chr11:89971213-89971275	+	63	TRIM64	NM_001136486.2	tripartite motif-containing protein 64
chr11	chr11:89972177-89972314	+	138	TRIM64	NM_001136486.2	tripartite motif-containing protein 64
chr11	chr11:89973376-89973909	+	534	TRIM64	NM_001136486.2	tripartite motif-containing protein 64
chr11	chr11:90035192-90035642	+	451	TRIM49C	NM_001195234.1	tripartite motif-containing protein 49C
chr11	chr11:90035868-90036003	+	136	TRIM49C	NM_001195234.1	tripartite motif-containing protein 49C
chr11	chr11:90037729-90037999	+	271	TRIM49C	NM_001195234.1	tripartite motif-containing protein 49C
chr11	chr11:90038673-90038735	+	63	TRIM49C	NM_001195234.1	tripartite motif-containing protein 49C
chr11	chr11:90039845-90039982	+	138	TRIM49C	NM_001195234.1	tripartite motif-containing protein 49C
chr11	chr11:90041031-90041240	+	210	TRIM49C	NM_001195234.1	tripartite motif-containing protein 49C
chr11	chr11:90041281-90041570	+	290	TRIM49C	NM_001195234.1	tripartite motif-containing protein 49C
chr11	chr11:90086240-90087151	+	912	UBTFL1	NM_001143975.1	upstream-binding factor 1-like protein 1
chr11	chr11:99819554-99819785	+	232	CNTN5	NM_014361.4	contactin-5 isoform 1 precursor
chr11	chr11:112093090-112093139	+	50	SDHD	NM_001276506.2	succinate dehydrogenase [ubiquinone] cytochrome b small subunit, mitochondrial isoform d precursor	Y
chr11	chr11:117206661-117206818	-	158	PCSK7	NM_004716.4	proprotein convertase subtilisin/kexin type 7 preproprotein
chr11	chr11:117207047-117207180	-	134	PCSK7	NM_004716.4	proprotein convertase subtilisin/kexin type 7 preproprotein
chr11	chr11:117207950-117208084	-	135	PCSK7	NM_004716.4	proprotein convertase subtilisin/kexin type 7 preproprotein
chr11	chr11:124250576-124250631	+	56	OR8G1	NM_001002905.2	olfactory receptor 8G1
chr11	chr11:124383282-124383363	-	82	OR8B2	NM_001005468.2	olfactory receptor 8B2
chr11	chr11:124397120-124397179	-	60	OR8B3	NM_001005467.2	olfactory receptor 8B3
chr11	chr11:124397230-124397371	-	142	OR8B3	NM_001005467.2	olfactory receptor 8B3
chr11	chr11:126473289-126473348	-	60	KIRREL3	NM_032531.4	kin of IRRE-like protein 3 isoform 1 precursor
chr12	chr12:6022720-6022918	-	199	VWF	NM_000552.5	von Willebrand factor preproprotein	Y
chr12	chr12:7190518-7190589	+	72	PEX5	NM_001351124.3	peroxisomal biogenesis factor 5 isoform c	Y
chr12	chr12:7794709-7794978	+	270	NANOG	NM_024865.4	homeobox protein NANOG isoform 1
chr12	chr12:7814316-7814385	-	70	SLC2A14	NM_001286237.2	solute carrier family 2, facilitated glucose transporter member 14 isoform d
chr12	chr12:7819462-7819511	-	50	SLC2A14	NM_001286237.2	solute carrier family 2, facilitated glucose transporter member 14 isoform d
chr12	chr12:8222182-8222241	-	60	FAM90A1	NM_001319982.2	protein FAM90A1
chr12	chr12:8932883-8932972	+	90	PHC1	NM_004426.3	polyhomeotic-like protein 1	Y
chr12	chr12:8932993-8933132	+	140	PHC1	NM_004426.3	polyhomeotic-like protein 1	Y
chr12	chr12:10419024-10419108	-	85	KLRC3	NM_002261.3	NKG2-E type II integral membrane protein isoform E
chr12	chr12:10419846-10419984	-	139	KLRC3	NM_002261.3	NKG2-E type II integral membrane protein isoform E
chr12	chr12:10420454-10420570	-	117	KLRC3	NM_002261.3	NKG2-E type II integral membrane protein isoform E
chr12	chr12:10431107-10431248	-	142	KLRC2	NM_002260.4	NKG2-C type II integral membrane protein
chr12	chr12:10432096-10432226	-	131	KLRC2	NM_002260.4	NKG2-C type II integral membrane protein
chr12	chr12:10433771-10433910	-	140	KLRC2	NM_002260.4	NKG2-C type II integral membrane protein
chr12	chr12:10434496-10434550	-	55	KLRC2	NM_002260.4	NKG2-C type II integral membrane protein
chr12	chr12:10882385-10882718	-	334	PRH1	NM_001291315.2	salivary acidic proline-rich phosphoprotein 1/2 isoform b
chr12	chr12:11021652-11021871	-	220	TAS2R19	NM_176888.2	taste receptor type 2 member 19
chr12	chr12:11030386-11030535	-	150	TAS2R31	NM_176885.2	taste receptor type 2 member 31
chr12	chr12:11030926-11031155	-	230	TAS2R31	NM_176885.2	taste receptor type 2 member 31
chr12	chr12:11091280-11091439	-	160	TAS2R43	NM_176884.2	taste receptor type 2 member 43
chr12	chr12:11091630-11091729	-	100	TAS2R43	NM_176884.2	taste receptor type 2 member 43
chr12	chr12:11091880-11091989	-	110	TAS2R43	NM_176884.2	taste receptor type 2 member 43
chr12	chr12:11267413-11267493	-	81	PRB3	NM_006249.5	basic salivary proline-rich protein 3 isoform 1 precursor
chr12	chr12:11267580-11268049	-	470	PRB3	NM_006249.5	basic salivary proline-rich protein 3 isoform 1 precursor
chr12	chr12:11308529-11308668	-	140	PRB4	NM_001261399.3	basic salivary proline-rich protein 4 isoform 2 preproprotein
chr12	chr12:11392807-11393926	-	1120	PRB2	NM_006248.4	basic salivary proline-rich protein 2 preproprotein
chr12	chr12:40480373-40480432	+	60	MUC19	NM_173600.2	mucin-19 precursor
chr12	chr12:40480583-40480642	+	60	MUC19	NM_173600.2	mucin-19 precursor
chr12	chr12:40480743-40480822	+	80	MUC19	NM_173600.2	mucin-19 precursor
chr12	chr12:40481573-40481672	+	100	MUC19	NM_173600.2	mucin-19 precursor
chr12	chr12:40482793-40482902	+	110	MUC19	NM_173600.2	mucin-19 precursor
chr12	chr12:40482913-40483102	+	190	MUC19	NM_173600.2	mucin-19 precursor
chr12	chr12:40483363-40483522	+	160	MUC19	NM_173600.2	mucin-19 precursor
chr12	chr12:40483543-40483632	+	90	MUC19	NM_173600.2	mucin-19 precursor
chr12	chr12:40483963-40484852	+	890	MUC19	NM_173600.2	mucin-19 precursor
chr12	chr12:40484863-40485192	+	330	MUC19	NM_173600.2	mucin-19 precursor
chr12	chr12:40485213-40485392	+	180	MUC19	NM_173600.2	mucin-19 precursor
chr12	chr12:40485773-40485982	+	210	MUC19	NM_173600.2	mucin-19 precursor
chr12	chr12:40486053-40487652	+	1600	MUC19	NM_173600.2	mucin-19 precursor
chr12	chr12:40487773-40487872	+	100	MUC19	NM_173600.2	mucin-19 precursor
chr12	chr12:40488113-40488162	+	50	MUC19	NM_173600.2	mucin-19 precursor
chr12	chr12:40488223-40488342	+	120	MUC19	NM_173600.2	mucin-19 precursor
chr12	chr12:40488353-40488412	+	60	MUC19	NM_173600.2	mucin-19 precursor
chr12	chr12:40488423-40488692	+	270	MUC19	NM_173600.2	mucin-19 precursor
chr12	chr12:40488763-40488812	+	50	MUC19	NM_173600.2	mucin-19 precursor
chr12	chr12:40488943-40489372	+	430	MUC19	NM_173600.2	mucin-19 precursor
chr12	chr12:40489573-40489692	+	120	MUC19	NM_173600.2	mucin-19 precursor
chr12	chr12:40489723-40489792	+	70	MUC19	NM_173600.2	mucin-19 precursor
chr12	chr12:40490153-40490262	+	110	MUC19	NM_173600.2	mucin-19 precursor
chr12	chr12:40490363-40490512	+	150	MUC19	NM_173600.2	mucin-19 precursor
chr12	chr12:40490873-40490992	+	120	MUC19	NM_173600.2	mucin-19 precursor
chr12	chr12:40513509-40513602	+	94	MUC19	NM_173600.2	mucin-19 precursor
chr12	chr12:40513711-40513804	+	94	MUC19	NM_173600.2	mucin-19 precursor
chr12	chr12:40514390-40514463	+	74	MUC19	NM_173600.2	mucin-19 precursor
chr12	chr12:50352129-50352388	-	260	FAM186A	NM_001145475.3	protein FAM186A
chr12	chr12:50352569-50352638	-	70	FAM186A	NM_001145475.3	protein FAM186A
chr12	chr12:50352649-50352708	-	60	FAM186A	NM_001145475.3	protein FAM186A
chr12	chr12:50353029-50353078	-	50	FAM186A	NM_001145475.3	protein FAM186A
chr12	chr12:50353099-50353148	-	50	FAM186A	NM_001145475.3	protein FAM186A
chr12	chr12:52289195-52289295	-	101	KRT81	NM_002281.4	keratin, type II cuticular Hb1	Y
chr12	chr12:52290058-52290306	-	249	KRT81	NM_002281.4	keratin, type II cuticular Hb1	Y
chr12	chr12:52291077-52291316	-	240	KRT81	NM_002281.4	keratin, type II cuticular Hb1	Y
chr12	chr12:52302077-52302305	+	229	KRT86	NM_001320198.2	keratin, type II cuticular Hb6	Y
chr12	chr12:52303080-52303328	+	249	KRT86	NM_001320198.2	keratin, type II cuticular Hb6	Y
chr12	chr12:52304091-52304191	+	101	KRT86	NM_001320198.2	keratin, type II cuticular Hb6	Y
chr12	chr12:52472086-52472215	-	130	KRT6C	NM_173086.5	keratin, type II cytoskeletal 6C	Y
chr12	chr12:52473178-52473597	-	420	KRT6C	NM_173086.5	keratin, type II cytoskeletal 6C	Y
chr12	chr12:52492839-52492918	-	80	KRT6A	NM_005554.4	keratin, type II cytoskeletal 6A	Y
chr12	chr12:52813777-52813846	-	70	KRT4	NM_002272.4	keratin, type II cytoskeletal 4	Y
chr12	chr12:56717801-56718220	-	420	NACA	NM_001365896.1	nascent polypeptide-associated complex subunit alpha isoform d
chr12	chr12:56718431-56718650	-	220	NACA	NM_001365896.1	nascent polypeptide-associated complex subunit alpha isoform d
chr12	chr12:93399177-93399399	+	223	NUDT4	NM_199040.4	diphosphoinositol polyphosphate phosphohydrolase 2 isoform beta
chr12	chr12:103986948-103987110	+	163	TDG	NM_003211.6	G/T mismatch-specific thymine DNA glycosylase isoform 1
chr12	chr12:121814266-121814385	+	120	SETD1B	NM_001353345.2	histone-lysine N-methyltransferase SETD1B	Y
chr12	chr12:121823330-121823379	+	50	SETD1B	NM_001353345.2	histone-lysine N-methyltransferase SETD1B	Y
chr12	chr12:122715704-122716103	-	400	HCAR3	NM_006018.3	hydroxycarboxylic acid receptor 3
chr12	chr12:124911834-124912893	-	1060	UBC	NM_021009.7	polyubiquitin-C
chr13	chr13:19432453-19432532	-	80	TPTE2	NM_130785.4	phosphatidylinositol 3,4,5-trisphosphate 3-phosphatase TPTE2 isoform alpha
chr13	chr13:24320976-24321385	+	410	C1QTNF9	NM_001303138.2	complement C1q and tumor necrosis factor-related protein 9A precursor
chr13	chr13:24421099-24421334	-	236	PARP4	NM_006437.4	protein mono-ADP-ribosyltransferase PARP4
chr13	chr13:25096649-25097288	+	640	PABPC3	NM_030979.3	polyadenylate-binding protein 3
chr13	chr13:57141285-57141376	+	92	PRR20A	NM_198441.2	proline-rich protein 20A
chr13	chr13:57142358-57143011	+	654	PRR20A	NM_198441.2	proline-rich protein 20A
chr13	chr13:57147855-57147946	+	92	PRR20B	NM_001130404.1	proline-rich protein 20B
chr13	chr13:57148928-57149581	+	654	PRR20B	NM_001130404.1	proline-rich protein 20B
chr13	chr13:57154428-57154519	+	92	PRR20C	NM_001130405.1	proline-rich protein 20C
chr13	chr13:57155501-57156154	+	654	PRR20C	NM_001130405.1	proline-rich protein 20C
chr13	chr13:57160999-57161090	+	92	PRR20D	NM_001130406.1	proline-rich protein 20D
chr13	chr13:57162072-57162725	+	654	PRR20D	NM_001130406.1	proline-rich protein 20D
chr13	chr13:57167564-57167655	+	92	PRR20E	NM_001130407.1	proline-rich protein 20E
chr13	chr13:57168637-57169290	+	654	PRR20E	NM_001130407.1	proline-rich protein 20E
chr13	chr13:63832644-63832973	-	330	LOC647264	NM_001370368.2	keratin-associated protein 21-1
chr13	chr13:110456854-110457253	-	400	LOC647264	NM_001370368.2	keratin-associated protein 21-1
chr13	chr13:113403858-113404217	-	360	ADPRHL1	NM_001304433.1	[Protein ADP-ribosylarginine] hydrolase-like protein 1 isoform 3
chr14	chr14:18601097-18601436	+	340	OR11H12	NM_001013354.1	olfactory receptor 11H12
chr14	chr14:18601717-18602117	+	401	OR11H12	NM_001013354.1	olfactory receptor 11H12
chr14	chr14:18967466-18968026	+	561	POTEM	NM_001145442.1	putative POTE ankyrin domain family member M
chr14	chr14:18972740-18972894	+	155	POTEM	NM_001145442.1	putative POTE ankyrin domain family member M
chr14	chr14:18973014-18973227	+	214	POTEM	NM_001145442.1	putative POTE ankyrin domain family member M
chr14	chr14:18976029-18976175	+	147	POTEM	NM_001145442.1	putative POTE ankyrin domain family member M
chr14	chr14:18977446-18977623	+	178	POTEM	NM_001145442.1	putative POTE ankyrin domain family member M
chr14	chr14:18980054-18980164	+	111	POTEM	NM_001145442.1	putative POTE ankyrin domain family member M
chr14	chr14:18985391-18985501	+	111	POTEM	NM_001145442.1	putative POTE ankyrin domain family member M
chr14	chr14:18987149-18987233	+	85	POTEM	NM_001145442.1	putative POTE ankyrin domain family member M
chr14	chr14:18988235-18988441	+	207	POTEM	NM_001145442.1	putative POTE ankyrin domain family member M
chr14	chr14:18997021-18997178	+	158	POTEM	NM_001145442.1	putative POTE ankyrin domain family member M
chr14	chr14:19404598-19404755	-	158	POTEG	NM_001005356.3	POTE ankyrin domain family member G
chr14	chr14:19413334-19413540	-	207	POTEG	NM_001005356.3	POTE ankyrin domain family member G
chr14	chr14:19421604-19421673	-	70	POTEG	NM_001005356.3	POTE ankyrin domain family member G
chr14	chr14:19424145-19424264	-	120	POTEG	NM_001005356.3	POTE ankyrin domain family member G
chr14	chr14:19425586-19425732	-	147	POTEG	NM_001005356.3	POTE ankyrin domain family member G
chr14	chr14:19428522-19428735	-	214	POTEG	NM_001005356.3	POTE ankyrin domain family member G
chr14	chr14:19428855-19429009	-	155	POTEG	NM_001005356.3	POTE ankyrin domain family member G
chr14	chr14:19433749-19434309	-	561	POTEG	NM_001005356.3	POTE ankyrin domain family member G
chr14	chr14:19712916-19713936	-	1021	OR11H2	NM_001197287.2	olfactory receptor 11H2
chr14	chr14:19747458-19747557	+	100	OR4Q3	NM_172194.1	olfactory receptor 4Q3
chr14	chr14:19747588-19747727	+	140	OR4Q3	NM_172194.1	olfactory receptor 4Q3
chr14	chr14:19747828-19747917	+	90	OR4Q3	NM_172194.1	olfactory receptor 4Q3
chr14	chr14:19780303-19780372	+	70	OR4M1	NM_001005500.2	olfactory receptor 4M1
chr14	chr14:19780733-19780932	+	200	OR4M1	NM_001005500.2	olfactory receptor 4M1
chr14	chr14:19780953-19781052	+	100	OR4M1	NM_001005500.2	olfactory receptor 4M1
chr14	chr14:19827559-19827678	+	120	OR4N2	NM_001004723.3	olfactory receptor 4N2
chr14	chr14:19827689-19827748	+	60	OR4N2	NM_001004723.3	olfactory receptor 4N2
chr14	chr14:19827849-19827978	+	130	OR4N2	NM_001004723.3	olfactory receptor 4N2
chr14	chr14:20505921-20506039	+	119	RNASE10	NM_001386206.1	inactive ribonuclease-like protein 10 isoform 1
chr14	chr14:24001474-24001537	+	64	DHRS4L2	NM_001193636.1	dehydrogenase/reductase SDR family member 4-like 2 isoform 3
chr14	chr14:24004317-24004390	+	74	DHRS4L2	NM_001193636.1	dehydrogenase/reductase SDR family member 4-like 2 isoform 3
chr14	chr14:44504970-44505089	-	120	FSCB	NM_032135.4	fibrous sheath CABYR-binding protein
chr14	chr14:49725666-49725725	+	60	KLHDC1	NM_172193.3	kelch domain-containing protein 1
chr14	chr14:73537402-73537691	+	290	ACOT1	NM_001037161.2	acyl-coenzyme A thioesterase 1
chr14	chr14:73537792-73537861	+	70	ACOT1	NM_001037161.2	acyl-coenzyme A thioesterase 1
chr14	chr14:73541473-73541715	+	243	ACOT1	NM_001037161.2	acyl-coenzyme A thioesterase 1
chr14	chr14:73543030-73543675	+	646	ACOT1	NM_001037161.2	acyl-coenzyme A thioesterase 1
chr14	chr14:73575038-73575497	+	460	ACOT2	NM_001364177.1	acyl-coenzyme A thioesterase 2, mitochondrial isoform 2
chr14	chr14:93467651-93467700	+	50	UNC79	NM_001346218.2	protein unc-79 homolog isoform 1
chr14	chr14:99510487-99510636	+	150	CCNK	NM_001099402.2	cyclin-K	Y
chr14	chr14:101760665-101760746	+	82	PPP2R5C	NM_001352914.2	serine/threonine-protein phosphatase 2A 56 kDa regulatory subunit gamma isoform isoform h
chr14	chr14:104707533-104707602	+	70	INF2	NM_022489.4	inverted formin-2 isoform 1	Y
chr14	chr14:104944833-104944892	-	60	AHNAK2	NM_138420.4	protein AHNAK2 isoform 1
chr14	chr14:104945153-104945212	-	60	AHNAK2	NM_138420.4	protein AHNAK2 isoform 1
chr14	chr14:104945663-104946062	-	400	AHNAK2	NM_138420.4	protein AHNAK2 isoform 1
chr14	chr14:104946163-104946232	-	70	AHNAK2	NM_138420.4	protein AHNAK2 isoform 1
chr14	chr14:104947793-104947862	-	70	AHNAK2	NM_138420.4	protein AHNAK2 isoform 1
chr14	chr14:104948863-104949412	-	550	AHNAK2	NM_138420.4	protein AHNAK2 isoform 1
chr14	chr14:104949853-104949902	-	50	AHNAK2	NM_138420.4	protein AHNAK2 isoform 1
chr14	chr14:104950503-104950562	-	60	AHNAK2	NM_138420.4	protein AHNAK2 isoform 1
chr14	chr14:104950813-104951492	-	680	AHNAK2	NM_138420.4	protein AHNAK2 isoform 1
chr14	chr14:104951553-104951652	-	100	AHNAK2	NM_138420.4	protein AHNAK2 isoform 1
chr14	chr14:104951703-104951852	-	150	AHNAK2	NM_138420.4	protein AHNAK2 isoform 1
chr15	chr15:20534239-20534478	-	240	GOLGA6L6	NM_001145004.2	golgin subfamily A member 6-like protein 6
chr15	chr15:20534509-20534608	-	100	GOLGA6L6	NM_001145004.2	golgin subfamily A member 6-like protein 6
chr15	chr15:20534629-20534918	-	290	GOLGA6L6	NM_001145004.2	golgin subfamily A member 6-like protein 6
chr15	chr15:20534979-20535338	-	360	GOLGA6L6	NM_001145004.2	golgin subfamily A member 6-like protein 6
chr15	chr15:20535439-20535709	-	271	GOLGA6L6	NM_001145004.2	golgin subfamily A member 6-like protein 6
chr15	chr15:20536322-20536503	-	182	GOLGA6L6	NM_001145004.2	golgin subfamily A member 6-like protein 6
chr15	chr15:20536794-20536892	-	99	GOLGA6L6	NM_001145004.2	golgin subfamily A member 6-like protein 6
chr15	chr15:20538232-20538378	-	147	GOLGA6L6	NM_001145004.2	golgin subfamily A member 6-like protein 6
chr15	chr15:20538434-20538567	-	134	GOLGA6L6	NM_001145004.2	golgin subfamily A member 6-like protein 6
chr15	chr15:20538616-20538706	-	91	GOLGA6L6	NM_001145004.2	golgin subfamily A member 6-like protein 6
chr15	chr15:20539753-20539921	-	169	GOLGA6L6	NM_001145004.2	golgin subfamily A member 6-like protein 6
chr15	chr15:20541528-20541729	-	202	GOLGA6L6	NM_001145004.2	golgin subfamily A member 6-like protein 6
chr15	chr15:20835371-20835623	-	253	POTEB2	NM_001277303.1	POTE ankyrin domain family member B2
chr15	chr15:20837224-20837387	-	164	POTEB2	NM_001277303.1	POTE ankyrin domain family member B2
chr15	chr15:20845813-20846019	-	207	POTEB2	NM_001277303.1	POTE ankyrin domain family member B2
chr15	chr15:20847025-20847109	-	85	POTEB2	NM_001277303.1	POTE ankyrin domain family member B2
chr15	chr15:20848473-20848583	-	111	POTEB2	NM_001277303.1	POTE ankyrin domain family member B2
chr15	chr15:20854037-20854147	-	111	POTEB2	NM_001277303.1	POTE ankyrin domain family member B2
chr15	chr15:20856616-20856793	-	178	POTEB2	NM_001277303.1	POTE ankyrin domain family member B2
chr15	chr15:20858091-20858237	-	147	POTEB2	NM_001277303.1	POTE ankyrin domain family member B2
chr15	chr15:20861022-20861235	-	214	POTEB2	NM_001277303.1	POTE ankyrin domain family member B2
chr15	chr15:20861355-20861509	-	155	POTEB2	NM_001277303.1	POTE ankyrin domain family member B2
chr15	chr15:20865852-20866301	-	450	POTEB2	NM_001277303.1	POTE ankyrin domain family member B2
chr15	chr15:21408963-21409215	-	253	POTEB3	NM_207355.5	POTE ankyrin domain family member B3
chr15	chr15:21410858-21411021	-	164	POTEB3	NM_207355.5	POTE ankyrin domain family member B3
chr15	chr15:21419444-21419650	-	207	POTEB3	NM_207355.5	POTE ankyrin domain family member B3
chr15	chr15:21420654-21420738	-	85	POTEB3	NM_207355.5	POTE ankyrin domain family member B3
chr15	chr15:21422100-21422210	-	111	POTEB3	NM_207355.5	POTE ankyrin domain family member B3
chr15	chr15:21427665-21427775	-	111	POTEB3	NM_207355.5	POTE ankyrin domain family member B3
chr15	chr15:21430244-21430421	-	178	POTEB3	NM_207355.5	POTE ankyrin domain family member B3
chr15	chr15:21431719-21431865	-	147	POTEB3	NM_207355.5	POTE ankyrin domain family member B3
chr15	chr15:21434641-21434854	-	214	POTEB3	NM_207355.5	POTE ankyrin domain family member B3
chr15	chr15:21434974-21435128	-	155	POTEB3	NM_207355.5	POTE ankyrin domain family member B3
chr15	chr15:21439471-21440031	-	561	POTEB3	NM_207355.5	POTE ankyrin domain family member B3
chr15	chr15:21638639-21638720	+	82	OR4N4C	NM_001365389.1	olfactory receptor family 4 subfamily N member 4C
chr15	chr15:21651906-21652905	+	1000	OR4N4C	NM_001365389.1	olfactory receptor family 4 subfamily N member 4C
chr15	chr15:21846328-21846580	-	253	POTEB	NM_001277304.2	POTE ankyrin domain family member B
chr15	chr15:21848179-21848342	-	164	POTEB	NM_001277304.2	POTE ankyrin domain family member B
chr15	chr15:21856772-21856978	-	207	POTEB	NM_001277304.2	POTE ankyrin domain family member B
chr15	chr15:21857984-21858068	-	85	POTEB	NM_001277304.2	POTE ankyrin domain family member B
chr15	chr15:21859432-21859542	-	111	POTEB	NM_001277304.2	POTE ankyrin domain family member B
chr15	chr15:21864996-21865106	-	111	POTEB	NM_001277304.2	POTE ankyrin domain family member B
chr15	chr15:21867577-21867754	-	178	POTEB	NM_001277304.2	POTE ankyrin domain family member B
chr15	chr15:21869052-21869198	-	147	POTEB	NM_001277304.2	POTE ankyrin domain family member B
chr15	chr15:21871987-21872200	-	214	POTEB	NM_001277304.2	POTE ankyrin domain family member B
chr15	chr15:21872320-21872474	-	155	POTEB	NM_001277304.2	POTE ankyrin domain family member B
chr15	chr15:21876817-21877266	-	450	POTEB	NM_001277304.2	POTE ankyrin domain family member B
chr15	chr15:22080605-22081586	+	982	OR4M2	NM_001004719.2	olfactory receptor 4M2
chr15	chr15:22094502-22095492	+	991	OR4N4	NM_001005241.4	olfactory receptor 4N4
chr15	chr15:23128770-23128833	-	64	GOLGA6L1	NM_001001413.3	golgin subfamily A member 6-like protein 1
chr15	chr15:23129450-23130692	-	1243	GOLGA6L1	NM_001001413.3	golgin subfamily A member 6-like protein 1
chr15	chr15:23131310-23131491	-	182	GOLGA6L1	NM_001001413.3	golgin subfamily A member 6-like protein 1
chr15	chr15:23131782-23131880	-	99	GOLGA6L1	NM_001001413.3	golgin subfamily A member 6-like protein 1
chr15	chr15:23133219-23133365	-	147	GOLGA6L1	NM_001001413.3	golgin subfamily A member 6-like protein 1
chr15	chr15:23133421-23133554	-	134	GOLGA6L1	NM_001001413.3	golgin subfamily A member 6-like protein 1
chr15	chr15:23133603-23133693	-	91	GOLGA6L1	NM_001001413.3	golgin subfamily A member 6-like protein 1
chr15	chr15:23134739-23134907	-	169	GOLGA6L1	NM_001001413.3	golgin subfamily A member 6-like protein 1
chr15	chr15:23136514-23136751	-	238	GOLGA6L1	NM_001001413.3	golgin subfamily A member 6-like protein 1
chr15	chr15:23360405-23360552	+	148	GOLGA8S	NM_001355465.2	golgin subfamily A member 8S
chr15	chr15:23361201-23361300	+	100	GOLGA8S	NM_001355465.2	golgin subfamily A member 8S
chr15	chr15:23361351-23361476	+	126	GOLGA8S	NM_001355465.2	golgin subfamily A member 8S
chr15	chr15:23361704-23361812	+	109	GOLGA8S	NM_001355465.2	golgin subfamily A member 8S
chr15	chr15:23363145-23363260	+	116	GOLGA8S	NM_001355465.2	golgin subfamily A member 8S
chr15	chr15:23363658-23363789	+	132	GOLGA8S	NM_001355465.2	golgin subfamily A member 8S
chr15	chr15:23364323-23364382	+	60	GOLGA8S	NM_001355465.2	golgin subfamily A member 8S
chr15	chr15:23364506-23364643	+	138	GOLGA8S	NM_001355465.2	golgin subfamily A member 8S
chr15	chr15:23364699-23364894	+	196	GOLGA8S	NM_001355465.2	golgin subfamily A member 8S
chr15	chr15:23364939-23365048	+	110	GOLGA8S	NM_001355465.2	golgin subfamily A member 8S
chr15	chr15:23365069-23365154	+	86	GOLGA8S	NM_001355465.2	golgin subfamily A member 8S
chr15	chr15:23439885-23439934	-	50	GOLGA6L2	NM_001304388.2	golgin subfamily A member 6-like protein 2
chr15	chr15:23439975-23440354	-	380	GOLGA6L2	NM_001304388.2	golgin subfamily A member 6-like protein 2
chr15	chr15:23440385-23440924	-	540	GOLGA6L2	NM_001304388.2	golgin subfamily A member 6-like protein 2
chr15	chr15:23440945-23440994	-	50	GOLGA6L2	NM_001304388.2	golgin subfamily A member 6-like protein 2
chr15	chr15:23445290-23445458	-	169	GOLGA6L2	NM_001304388.2	golgin subfamily A member 6-like protein 2
chr15	chr15:28202143-28202212	-	70	HERC2	NM_004667.6	E3 ubiquitin-protein ligase HERC2	Y
chr15	chr15:28202357-28202634	-	278	HERC2	NM_004667.6	E3 ubiquitin-protein ligase HERC2	Y
chr15	chr15:28206220-28206402	-	183	HERC2	NM_004667.6	E3 ubiquitin-protein ligase HERC2	Y
chr15	chr15:28222008-28222107	-	100	HERC2	NM_004667.6	E3 ubiquitin-protein ligase HERC2	Y
chr15	chr15:28233654-28233703	-	50	HERC2	NM_004667.6	E3 ubiquitin-protein ligase HERC2	Y
chr15	chr15:28234050-28234304	-	255	HERC2	NM_004667.6	E3 ubiquitin-protein ligase HERC2	Y
chr15	chr15:28350231-28350996	-	766	LOC645202	NM_001394758.1	golgin A6 family-like
chr15	chr15:28351281-28352031	-	751	LOC645202	NM_001394758.1	golgin A6 family-like
chr15	chr15:28352644-28352825	-	182	LOC645202	NM_001394758.1	golgin A6 family-like
chr15	chr15:28353116-28353214	-	99	LOC645202	NM_001394758.1	golgin A6 family-like
chr15	chr15:28354552-28354698	-	147	LOC645202	NM_001394758.1	golgin A6 family-like
chr15	chr15:28354754-28354887	-	134	LOC645202	NM_001394758.1	golgin A6 family-like
chr15	chr15:28354936-28355026	-	91	LOC645202	NM_001394758.1	golgin A6 family-like
chr15	chr15:28356073-28356241	-	169	LOC645202	NM_001394758.1	golgin A6 family-like
chr15	chr15:28357848-28358049	-	202	LOC645202	NM_001394758.1	golgin A6 family-like
chr15	chr15:28378742-28378829	+	88	GOLGA8F	NM_001350920.2	golgin A8 family member F
chr15	chr15:28380487-28380646	+	160	GOLGA8F	NM_001350920.2	golgin A8 family member F
chr15	chr15:28381192-28381291	+	100	GOLGA8F	NM_001350920.2	golgin A8 family member F
chr15	chr15:28381435-28381555	+	121	GOLGA8F	NM_001350920.2	golgin A8 family member F
chr15	chr15:28382370-28382448	+	79	GOLGA8F	NM_001350920.2	golgin A8 family member F
chr15	chr15:28382682-28382769	+	88	GOLGA8F	NM_001350920.2	golgin A8 family member F
chr15	chr15:28382818-28382942	+	125	GOLGA8F	NM_001350920.2	golgin A8 family member F
chr15	chr15:28382998-28383147	+	150	GOLGA8F	NM_001350920.2	golgin A8 family member F
chr15	chr15:28384127-28384256	+	130	GOLGA8F	NM_001350920.2	golgin A8 family member F
chr15	chr15:28384323-28384470	+	148	GOLGA8F	NM_001350920.2	golgin A8 family member F
chr15	chr15:28384626-28384753	+	128	GOLGA8F	NM_001350920.2	golgin A8 family member F
chr15	chr15:28385105-28385401	+	297	GOLGA8F	NM_001350920.2	golgin A8 family member F
chr15	chr15:28385629-28385737	+	109	GOLGA8F	NM_001350920.2	golgin A8 family member F
chr15	chr15:28387069-28387184	+	116	GOLGA8F	NM_001350920.2	golgin A8 family member F
chr15	chr15:28387582-28387713	+	132	GOLGA8F	NM_001350920.2	golgin A8 family member F
chr15	chr15:28388248-28388388	+	141	GOLGA8F	NM_001350920.2	golgin A8 family member F
chr15	chr15:28388431-28388571	+	141	GOLGA8F	NM_001350920.2	golgin A8 family member F
chr15	chr15:28388621-28388813	+	193	GOLGA8F	NM_001350920.2	golgin A8 family member F
chr15	chr15:28388859-28389083	+	225	GOLGA8F	NM_001350920.2	golgin A8 family member F
chr15	chr15:28522553-28522777	-	225	GOLGA8G	NM_001350919.3	putative golgin subfamily A member 8F/8G isoform 1
chr15	chr15:28522823-28523015	-	193	GOLGA8G	NM_001350919.3	putative golgin subfamily A member 8F/8G isoform 1
chr15	chr15:28523065-28523205	-	141	GOLGA8G	NM_001350919.3	putative golgin subfamily A member 8F/8G isoform 1
chr15	chr15:28523248-28523388	-	141	GOLGA8G	NM_001350919.3	putative golgin subfamily A member 8F/8G isoform 1
chr15	chr15:28523923-28524054	-	132	GOLGA8G	NM_001350919.3	putative golgin subfamily A member 8F/8G isoform 1
chr15	chr15:28524452-28524567	-	116	GOLGA8G	NM_001350919.3	putative golgin subfamily A member 8F/8G isoform 1
chr15	chr15:28525887-28526007	-	121	GOLGA8G	NM_001350919.3	putative golgin subfamily A member 8F/8G isoform 1
chr15	chr15:28526235-28526531	-	297	GOLGA8G	NM_001350919.3	putative golgin subfamily A member 8F/8G isoform 1
chr15	chr15:28526882-28527009	-	128	GOLGA8G	NM_001350919.3	putative golgin subfamily A member 8F/8G isoform 1
chr15	chr15:28527165-28527312	-	148	GOLGA8G	NM_001350919.3	putative golgin subfamily A member 8F/8G isoform 1
chr15	chr15:28527379-28527508	-	130	GOLGA8G	NM_001350919.3	putative golgin subfamily A member 8F/8G isoform 1
chr15	chr15:28528488-28528637	-	150	GOLGA8G	NM_001350919.3	putative golgin subfamily A member 8F/8G isoform 1
chr15	chr15:28528693-28528817	-	125	GOLGA8G	NM_001350919.3	putative golgin subfamily A member 8F/8G isoform 1
chr15	chr15:28528866-28528953	-	88	GOLGA8G	NM_001350919.3	putative golgin subfamily A member 8F/8G isoform 1
chr15	chr15:28529187-28529265	-	79	GOLGA8G	NM_001350919.3	putative golgin subfamily A member 8F/8G isoform 1
chr15	chr15:28530080-28530200	-	121	GOLGA8G	NM_001350919.3	putative golgin subfamily A member 8F/8G isoform 1
chr15	chr15:28530344-28530443	-	100	GOLGA8G	NM_001350919.3	putative golgin subfamily A member 8F/8G isoform 1
chr15	chr15:28530989-28531148	-	160	GOLGA8G	NM_001350919.3	putative golgin subfamily A member 8F/8G isoform 1
chr15	chr15:28532806-28532929	-	124	GOLGA8G	NM_001350919.3	putative golgin subfamily A member 8F/8G isoform 1
chr15	chr15:28553603-28553786	+	184	LOC100132202	NM_001365373.2	golgin subfamily A member 6-like protein 22
chr15	chr15:28555393-28555561	+	169	LOC100132202	NM_001365373.2	golgin subfamily A member 6-like protein 22
chr15	chr15:28556607-28556697	+	91	LOC100132202	NM_001365373.2	golgin subfamily A member 6-like protein 22
chr15	chr15:28556746-28556879	+	134	LOC100132202	NM_001365373.2	golgin subfamily A member 6-like protein 22
chr15	chr15:28556935-28557081	+	147	LOC100132202	NM_001365373.2	golgin subfamily A member 6-like protein 22
chr15	chr15:28558412-28558510	+	99	LOC100132202	NM_001365373.2	golgin subfamily A member 6-like protein 22
chr15	chr15:28558801-28558982	+	182	LOC100132202	NM_001365373.2	golgin subfamily A member 6-like protein 22
chr15	chr15:28559599-28561399	+	1801	LOC100132202	NM_001365373.2	golgin subfamily A member 6-like protein 22
chr15	chr15:28701934-28702083	-	150	GOLGA8M	NM_001282468.3	golgin subfamily A member 8M
chr15	chr15:28702094-28702149	-	56	GOLGA8M	NM_001282468.3	golgin subfamily A member 8M
chr15	chr15:28702194-28702389	-	196	GOLGA8M	NM_001282468.3	golgin subfamily A member 8M
chr15	chr15:28702445-28702524	-	80	GOLGA8M	NM_001282468.3	golgin subfamily A member 8M
chr15	chr15:28702685-28702765	-	81	GOLGA8M	NM_001282468.3	golgin subfamily A member 8M
chr15	chr15:28703299-28703430	-	132	GOLGA8M	NM_001282468.3	golgin subfamily A member 8M
chr15	chr15:28703822-28703937	-	116	GOLGA8M	NM_001282468.3	golgin subfamily A member 8M
chr15	chr15:28705139-28705247	-	109	GOLGA8M	NM_001282468.3	golgin subfamily A member 8M
chr15	chr15:28705513-28705759	-	247	GOLGA8M	NM_001282468.3	golgin subfamily A member 8M
chr15	chr15:28706096-28706223	-	128	GOLGA8M	NM_001282468.3	golgin subfamily A member 8M
chr15	chr15:28706379-28706526	-	148	GOLGA8M	NM_001282468.3	golgin subfamily A member 8M
chr15	chr15:28706593-28706642	-	50	GOLGA8M	NM_001282468.3	golgin subfamily A member 8M
chr15	chr15:28706653-28706719	-	67	GOLGA8M	NM_001282468.3	golgin subfamily A member 8M
chr15	chr15:28707728-28707877	-	150	GOLGA8M	NM_001282468.3	golgin subfamily A member 8M
chr15	chr15:28707933-28708057	-	125	GOLGA8M	NM_001282468.3	golgin subfamily A member 8M
chr15	chr15:28708106-28708193	-	88	GOLGA8M	NM_001282468.3	golgin subfamily A member 8M
chr15	chr15:28708355-28708433	-	79	GOLGA8M	NM_001282468.3	golgin subfamily A member 8M
chr15	chr15:28709247-28709367	-	121	GOLGA8M	NM_001282468.3	golgin subfamily A member 8M
chr15	chr15:28709509-28709608	-	100	GOLGA8M	NM_001282468.3	golgin subfamily A member 8M
chr15	chr15:28710467-28710626	-	160	GOLGA8M	NM_001282468.3	golgin subfamily A member 8M
chr15	chr15:28842685-28843054	-	370	GOLGA6L7	NM_001365371.2	golgin subfamily A member 6-like protein 7
chr15	chr15:28843115-28843214	-	100	GOLGA6L7	NM_001365371.2	golgin subfamily A member 6-like protein 7
chr15	chr15:28843335-28843404	-	70	GOLGA6L7	NM_001365371.2	golgin subfamily A member 6-like protein 7
chr15	chr15:30083033-30083120	+	88	GOLGA8J	NM_001282472.2	golgin subfamily A member 8J
chr15	chr15:30084751-30084910	+	160	GOLGA8J	NM_001282472.2	golgin subfamily A member 8J
chr15	chr15:30085763-30085862	+	100	GOLGA8J	NM_001282472.2	golgin subfamily A member 8J
chr15	chr15:30086004-30086124	+	121	GOLGA8J	NM_001282472.2	golgin subfamily A member 8J
chr15	chr15:30086938-30087016	+	79	GOLGA8J	NM_001282472.2	golgin subfamily A member 8J
chr15	chr15:30087239-30087326	+	88	GOLGA8J	NM_001282472.2	golgin subfamily A member 8J
chr15	chr15:30087375-30087499	+	125	GOLGA8J	NM_001282472.2	golgin subfamily A member 8J
chr15	chr15:30087555-30087704	+	150	GOLGA8J	NM_001282472.2	golgin subfamily A member 8J
chr15	chr15:30088720-30088846	+	127	GOLGA8J	NM_001282472.2	golgin subfamily A member 8J
chr15	chr15:30088913-30089060	+	148	GOLGA8J	NM_001282472.2	golgin subfamily A member 8J
chr15	chr15:30089216-30089343	+	128	GOLGA8J	NM_001282472.2	golgin subfamily A member 8J
chr15	chr15:30089680-30089976	+	297	GOLGA8J	NM_001282472.2	golgin subfamily A member 8J
chr15	chr15:30090192-30090300	+	109	GOLGA8J	NM_001282472.2	golgin subfamily A member 8J
chr15	chr15:30091515-30091630	+	116	GOLGA8J	NM_001282472.2	golgin subfamily A member 8J
chr15	chr15:30092022-30092153	+	132	GOLGA8J	NM_001282472.2	golgin subfamily A member 8J
chr15	chr15:30092688-30092828	+	141	GOLGA8J	NM_001282472.2	golgin subfamily A member 8J
chr15	chr15:30092871-30093008	+	138	GOLGA8J	NM_001282472.2	golgin subfamily A member 8J
chr15	chr15:30093064-30093259	+	196	GOLGA8J	NM_001282472.2	golgin subfamily A member 8J
chr15	chr15:30093304-30093519	+	216	GOLGA8J	NM_001282472.2	golgin subfamily A member 8J
chr15	chr15:30135129-30135216	+	88	GOLGA8T	NM_001355469.2	golgin subfamily A member 8T
chr15	chr15:30136846-30137005	+	160	GOLGA8T	NM_001355469.2	golgin subfamily A member 8T
chr15	chr15:30137861-30137960	+	100	GOLGA8T	NM_001355469.2	golgin subfamily A member 8T
chr15	chr15:30138102-30138222	+	121	GOLGA8T	NM_001355469.2	golgin subfamily A member 8T
chr15	chr15:30139038-30139116	+	79	GOLGA8T	NM_001355469.2	golgin subfamily A member 8T
chr15	chr15:30139339-30139426	+	88	GOLGA8T	NM_001355469.2	golgin subfamily A member 8T
chr15	chr15:30139475-30139599	+	125	GOLGA8T	NM_001355469.2	golgin subfamily A member 8T
chr15	chr15:30139655-30139804	+	150	GOLGA8T	NM_001355469.2	golgin subfamily A member 8T
chr15	chr15:30140822-30140948	+	127	GOLGA8T	NM_001355469.2	golgin subfamily A member 8T
chr15	chr15:30141015-30141162	+	148	GOLGA8T	NM_001355469.2	golgin subfamily A member 8T
chr15	chr15:30141318-30141445	+	128	GOLGA8T	NM_001355469.2	golgin subfamily A member 8T
chr15	chr15:30141782-30142078	+	297	GOLGA8T	NM_001355469.2	golgin subfamily A member 8T
chr15	chr15:30142294-30142363	+	70	GOLGA8T	NM_001355469.2	golgin subfamily A member 8T
chr15	chr15:30143586-30143701	+	116	GOLGA8T	NM_001355469.2	golgin subfamily A member 8T
chr15	chr15:30144093-30144224	+	132	GOLGA8T	NM_001355469.2	golgin subfamily A member 8T
chr15	chr15:30144759-30144896	+	138	GOLGA8T	NM_001355469.2	golgin subfamily A member 8T
chr15	chr15:30144939-30145076	+	138	GOLGA8T	NM_001355469.2	golgin subfamily A member 8T
chr15	chr15:30145132-30145327	+	196	GOLGA8T	NM_001355469.2	golgin subfamily A member 8T
chr15	chr15:30145372-30145587	+	216	GOLGA8T	NM_001355469.2	golgin subfamily A member 8T
chr15	chr15:30403720-30403935	-	216	GOLGA8R	NM_001282484.1	golgin subfamily A member 8R
chr15	chr15:30403981-30404176	-	196	GOLGA8R	NM_001282484.1	golgin subfamily A member 8R
chr15	chr15:30404232-30404369	-	138	GOLGA8R	NM_001282484.1	golgin subfamily A member 8R
chr15	chr15:30404412-30404552	-	141	GOLGA8R	NM_001282484.1	golgin subfamily A member 8R
chr15	chr15:30405087-30405218	-	132	GOLGA8R	NM_001282484.1	golgin subfamily A member 8R
chr15	chr15:30405610-30405725	-	116	GOLGA8R	NM_001282484.1	golgin subfamily A member 8R
chr15	chr15:30406931-30407039	-	109	GOLGA8R	NM_001282484.1	golgin subfamily A member 8R
chr15	chr15:30407255-30407534	-	280	GOLGA8R	NM_001282484.1	golgin subfamily A member 8R
chr15	chr15:30407888-30408012	-	125	GOLGA8R	NM_001282484.1	golgin subfamily A member 8R
chr15	chr15:30408168-30408315	-	148	GOLGA8R	NM_001282484.1	golgin subfamily A member 8R
chr15	chr15:30408382-30408508	-	127	GOLGA8R	NM_001282484.1	golgin subfamily A member 8R
chr15	chr15:30409521-30409670	-	150	GOLGA8R	NM_001282484.1	golgin subfamily A member 8R
chr15	chr15:30409726-30409850	-	125	GOLGA8R	NM_001282484.1	golgin subfamily A member 8R
chr15	chr15:30409899-30409986	-	88	GOLGA8R	NM_001282484.1	golgin subfamily A member 8R
chr15	chr15:30410209-30410287	-	79	GOLGA8R	NM_001282484.1	golgin subfamily A member 8R
chr15	chr15:30411099-30411219	-	121	GOLGA8R	NM_001282484.1	golgin subfamily A member 8R
chr15	chr15:30411361-30411460	-	100	GOLGA8R	NM_001282484.1	golgin subfamily A member 8R
chr15	chr15:30412309-30412468	-	160	GOLGA8R	NM_001282484.1	golgin subfamily A member 8R
chr15	chr15:30414095-30414182	-	88	GOLGA8R	NM_001282484.1	golgin subfamily A member 8R
chr15	chr15:30522405-30523005	-	601	GOLGA8R	NM_001282484.1	golgin subfamily A member 8R
chr15	chr15:30523497-30523593	-	97	GOLGA8R	NM_001282484.1	golgin subfamily A member 8R
chr15	chr15:30552058-30552145	+	88	GOLGA8Q	NM_001355476.2	golgin subfamily A member 8Q
chr15	chr15:30553772-30553931	+	160	GOLGA8Q	NM_001355476.2	golgin subfamily A member 8Q
chr15	chr15:30554781-30554880	+	100	GOLGA8Q	NM_001355476.2	golgin subfamily A member 8Q
chr15	chr15:30555022-30555142	+	121	GOLGA8Q	NM_001355476.2	golgin subfamily A member 8Q
chr15	chr15:30555954-30556032	+	79	GOLGA8Q	NM_001355476.2	golgin subfamily A member 8Q
chr15	chr15:30556255-30556342	+	88	GOLGA8Q	NM_001355476.2	golgin subfamily A member 8Q
chr15	chr15:30556391-30556515	+	125	GOLGA8Q	NM_001355476.2	golgin subfamily A member 8Q
chr15	chr15:30556571-30556720	+	150	GOLGA8Q	NM_001355476.2	golgin subfamily A member 8Q
chr15	chr15:30557731-30557857	+	127	GOLGA8Q	NM_001355476.2	golgin subfamily A member 8Q
chr15	chr15:30557924-30558071	+	148	GOLGA8Q	NM_001355476.2	golgin subfamily A member 8Q
chr15	chr15:30558227-30558354	+	128	GOLGA8Q	NM_001355476.2	golgin subfamily A member 8Q
chr15	chr15:30558691-30558987	+	297	GOLGA8Q	NM_001355476.2	golgin subfamily A member 8Q
chr15	chr15:30559203-30559311	+	109	GOLGA8Q	NM_001355476.2	golgin subfamily A member 8Q
chr15	chr15:30560516-30560631	+	116	GOLGA8Q	NM_001355476.2	golgin subfamily A member 8Q
chr15	chr15:30561023-30561154	+	132	GOLGA8Q	NM_001355476.2	golgin subfamily A member 8Q
chr15	chr15:30561689-30561829	+	141	GOLGA8Q	NM_001355476.2	golgin subfamily A member 8Q
chr15	chr15:30561872-30562009	+	138	GOLGA8Q	NM_001355476.2	golgin subfamily A member 8Q
chr15	chr15:30562065-30562260	+	196	GOLGA8Q	NM_001355476.2	golgin subfamily A member 8Q
chr15	chr15:30562306-30562521	+	216	GOLGA8Q	NM_001355476.2	golgin subfamily A member 8Q
chr15	chr15:30604106-30604193	+	88	GOLGA8H	NM_001282490.2	golgin subfamily A member 8H
chr15	chr15:30605823-30605982	+	160	GOLGA8H	NM_001282490.2	golgin subfamily A member 8H
chr15	chr15:30606835-30606934	+	100	GOLGA8H	NM_001282490.2	golgin subfamily A member 8H
chr15	chr15:30607076-30607196	+	121	GOLGA8H	NM_001282490.2	golgin subfamily A member 8H
chr15	chr15:30608010-30608088	+	79	GOLGA8H	NM_001282490.2	golgin subfamily A member 8H
chr15	chr15:30608311-30608398	+	88	GOLGA8H	NM_001282490.2	golgin subfamily A member 8H
chr15	chr15:30608447-30608556	+	110	GOLGA8H	NM_001282490.2	golgin subfamily A member 8H
chr15	chr15:30608637-30608776	+	140	GOLGA8H	NM_001282490.2	golgin subfamily A member 8H
chr15	chr15:30609786-30609912	+	127	GOLGA8H	NM_001282490.2	golgin subfamily A member 8H
chr15	chr15:30610039-30610126	+	88	GOLGA8H	NM_001282490.2	golgin subfamily A member 8H
chr15	chr15:30610282-30610409	+	128	GOLGA8H	NM_001282490.2	golgin subfamily A member 8H
chr15	chr15:30610746-30611042	+	297	GOLGA8H	NM_001282490.2	golgin subfamily A member 8H
chr15	chr15:30611258-30611366	+	109	GOLGA8H	NM_001282490.2	golgin subfamily A member 8H
chr15	chr15:30612577-30612692	+	116	GOLGA8H	NM_001282490.2	golgin subfamily A member 8H
chr15	chr15:30613084-30613215	+	132	GOLGA8H	NM_001282490.2	golgin subfamily A member 8H
chr15	chr15:30613750-30613890	+	141	GOLGA8H	NM_001282490.2	golgin subfamily A member 8H
chr15	chr15:30613933-30614070	+	138	GOLGA8H	NM_001282490.2	golgin subfamily A member 8H
chr15	chr15:30614126-30614321	+	196	GOLGA8H	NM_001282490.2	golgin subfamily A member 8H
chr15	chr15:30614366-30614581	+	216	GOLGA8H	NM_001282490.2	golgin subfamily A member 8H
chr15	chr15:31655146-31655205	-	60	OTUD7A	NM_001382637.1	OTU domain-containing protein 7A isoform 3
chr15	chr15:31655216-31655266	-	51	OTUD7A	NM_001382637.1	OTU domain-containing protein 7A isoform 3
chr15	chr15:32392762-32392977	-	216	GOLGA8K	NM_001282493.2	golgin subfamily A member 8K
chr15	chr15:32393022-32393217	-	196	GOLGA8K	NM_001282493.2	golgin subfamily A member 8K
chr15	chr15:32393273-32393410	-	138	GOLGA8K	NM_001282493.2	golgin subfamily A member 8K
chr15	chr15:32393453-32393590	-	138	GOLGA8K	NM_001282493.2	golgin subfamily A member 8K
chr15	chr15:32394125-32394194	-	70	GOLGA8K	NM_001282493.2	golgin subfamily A member 8K
chr15	chr15:32394645-32394760	-	116	GOLGA8K	NM_001282493.2	golgin subfamily A member 8K
chr15	chr15:32395943-32396051	-	109	GOLGA8K	NM_001282493.2	golgin subfamily A member 8K
chr15	chr15:32396267-32396563	-	297	GOLGA8K	NM_001282493.2	golgin subfamily A member 8K
chr15	chr15:32396900-32397027	-	128	GOLGA8K	NM_001282493.2	golgin subfamily A member 8K
chr15	chr15:32397183-32397330	-	148	GOLGA8K	NM_001282493.2	golgin subfamily A member 8K
chr15	chr15:32397397-32397523	-	127	GOLGA8K	NM_001282493.2	golgin subfamily A member 8K
chr15	chr15:32398540-32398689	-	150	GOLGA8K	NM_001282493.2	golgin subfamily A member 8K
chr15	chr15:32398745-32398869	-	125	GOLGA8K	NM_001282493.2	golgin subfamily A member 8K
chr15	chr15:32398918-32399005	-	88	GOLGA8K	NM_001282493.2	golgin subfamily A member 8K
chr15	chr15:32399228-32399306	-	79	GOLGA8K	NM_001282493.2	golgin subfamily A member 8K
chr15	chr15:32400120-32400240	-	121	GOLGA8K	NM_001282493.2	golgin subfamily A member 8K
chr15	chr15:32400382-32400481	-	100	GOLGA8K	NM_001282493.2	golgin subfamily A member 8K
chr15	chr15:32401336-32401495	-	160	GOLGA8K	NM_001282493.2	golgin subfamily A member 8K
chr15	chr15:32403127-32403214	-	88	GOLGA8K	NM_001282493.2	golgin subfamily A member 8K
chr15	chr15:32445086-32445301	-	216	GOLGA8O	NM_001277308.1	golgin subfamily A member 8O
chr15	chr15:32445347-32445542	-	196	GOLGA8O	NM_001277308.1	golgin subfamily A member 8O
chr15	chr15:32445598-32445735	-	138	GOLGA8O	NM_001277308.1	golgin subfamily A member 8O
chr15	chr15:32445778-32445918	-	141	GOLGA8O	NM_001277308.1	golgin subfamily A member 8O
chr15	chr15:32446454-32446585	-	132	GOLGA8O	NM_001277308.1	golgin subfamily A member 8O
chr15	chr15:32446977-32447092	-	116	GOLGA8O	NM_001277308.1	golgin subfamily A member 8O
chr15	chr15:32448298-32448406	-	109	GOLGA8O	NM_001277308.1	golgin subfamily A member 8O
chr15	chr15:32448622-32448918	-	297	GOLGA8O	NM_001277308.1	golgin subfamily A member 8O
chr15	chr15:32449255-32449382	-	128	GOLGA8O	NM_001277308.1	golgin subfamily A member 8O
chr15	chr15:32449538-32449685	-	148	GOLGA8O	NM_001277308.1	golgin subfamily A member 8O
chr15	chr15:32449752-32449878	-	127	GOLGA8O	NM_001277308.1	golgin subfamily A member 8O
chr15	chr15:32450893-32451042	-	150	GOLGA8O	NM_001277308.1	golgin subfamily A member 8O
chr15	chr15:32451098-32451222	-	125	GOLGA8O	NM_001277308.1	golgin subfamily A member 8O
chr15	chr15:32451271-32451358	-	88	GOLGA8O	NM_001277308.1	golgin subfamily A member 8O
chr15	chr15:32451581-32451659	-	79	GOLGA8O	NM_001277308.1	golgin subfamily A member 8O
chr15	chr15:32452471-32452591	-	121	GOLGA8O	NM_001277308.1	golgin subfamily A member 8O
chr15	chr15:32452733-32452832	-	100	GOLGA8O	NM_001277308.1	golgin subfamily A member 8O
chr15	chr15:32453683-32453842	-	160	GOLGA8O	NM_001277308.1	golgin subfamily A member 8O
chr15	chr15:32455469-32455556	-	88	GOLGA8O	NM_001277308.1	golgin subfamily A member 8O
chr15	chr15:32593534-32593621	+	88	GOLGA8N	NM_001282494.1	golgin subfamily A member 8N
chr15	chr15:32595248-32595407	+	160	GOLGA8N	NM_001282494.1	golgin subfamily A member 8N
chr15	chr15:32596258-32596357	+	100	GOLGA8N	NM_001282494.1	golgin subfamily A member 8N
chr15	chr15:32596499-32596619	+	121	GOLGA8N	NM_001282494.1	golgin subfamily A member 8N
chr15	chr15:32597431-32597509	+	79	GOLGA8N	NM_001282494.1	golgin subfamily A member 8N
chr15	chr15:32597732-32597819	+	88	GOLGA8N	NM_001282494.1	golgin subfamily A member 8N
chr15	chr15:32597868-32597992	+	125	GOLGA8N	NM_001282494.1	golgin subfamily A member 8N
chr15	chr15:32598048-32598197	+	150	GOLGA8N	NM_001282494.1	golgin subfamily A member 8N
chr15	chr15:32599207-32599333	+	127	GOLGA8N	NM_001282494.1	golgin subfamily A member 8N
chr15	chr15:32599400-32599547	+	148	GOLGA8N	NM_001282494.1	golgin subfamily A member 8N
chr15	chr15:32599703-32599830	+	128	GOLGA8N	NM_001282494.1	golgin subfamily A member 8N
chr15	chr15:32600167-32600463	+	297	GOLGA8N	NM_001282494.1	golgin subfamily A member 8N
chr15	chr15:32600679-32600787	+	109	GOLGA8N	NM_001282494.1	golgin subfamily A member 8N
chr15	chr15:32601993-32602108	+	116	GOLGA8N	NM_001282494.1	golgin subfamily A member 8N
chr15	chr15:32602500-32602631	+	132	GOLGA8N	NM_001282494.1	golgin subfamily A member 8N
chr15	chr15:32603166-32603306	+	141	GOLGA8N	NM_001282494.1	golgin subfamily A member 8N
chr15	chr15:32603349-32603486	+	138	GOLGA8N	NM_001282494.1	golgin subfamily A member 8N
chr15	chr15:32603542-32603737	+	196	GOLGA8N	NM_001282494.1	golgin subfamily A member 8N
chr15	chr15:32603783-32603998	+	216	GOLGA8N	NM_001282494.1	golgin subfamily A member 8N
chr15	chr15:32968884-32968933	-	50	FMN1	NM_001277313.2	formin-1 isoform a
chr15	chr15:34381531-34381633	-	103	GOLGA8A	NM_001368072.2	golgin subfamily A member 8A isoform 2
chr15	chr15:34381681-34381876	-	196	GOLGA8A	NM_001368072.2	golgin subfamily A member 8A isoform 2
chr15	chr15:34381948-34382088	-	141	GOLGA8A	NM_001368072.2	golgin subfamily A member 8A isoform 2
chr15	chr15:34382131-34382271	-	141	GOLGA8A	NM_001368072.2	golgin subfamily A member 8A isoform 2
chr15	chr15:34382366-34382549	-	184	GOLGA8A	NM_001368072.2	golgin subfamily A member 8A isoform 2
chr15	chr15:34382777-34383073	-	297	GOLGA8A	NM_001368072.2	golgin subfamily A member 8A isoform 2
chr15	chr15:34383421-34383548	-	128	GOLGA8A	NM_001368072.2	golgin subfamily A member 8A isoform 2
chr15	chr15:34383726-34383873	-	148	GOLGA8A	NM_001368072.2	golgin subfamily A member 8A isoform 2
chr15	chr15:34383941-34384067	-	127	GOLGA8A	NM_001368072.2	golgin subfamily A member 8A isoform 2
chr15	chr15:34385028-34385177	-	150	GOLGA8A	NM_001368072.2	golgin subfamily A member 8A isoform 2
chr15	chr15:34385234-34385358	-	125	GOLGA8A	NM_001368072.2	golgin subfamily A member 8A isoform 2
chr15	chr15:34385407-34385494	-	88	GOLGA8A	NM_001368072.2	golgin subfamily A member 8A isoform 2
chr15	chr15:34385720-34385798	-	79	GOLGA8A	NM_001368072.2	golgin subfamily A member 8A isoform 2
chr15	chr15:34386605-34386761	-	157	GOLGA8A	NM_001368072.2	golgin subfamily A member 8A isoform 2
chr15	chr15:34387813-34387972	-	160	GOLGA8A	NM_001368072.2	golgin subfamily A member 8A isoform 2
chr15	chr15:34389624-34389711	-	88	GOLGA8A	NM_001368072.2	golgin subfamily A member 8A isoform 2
chr15	chr15:34527612-34527854	-	243	GOLGA8B	NM_001023567.5	golgin subfamily A member 8B
chr15	chr15:34527902-34528097	-	196	GOLGA8B	NM_001023567.5	golgin subfamily A member 8B
chr15	chr15:34528169-34528309	-	141	GOLGA8B	NM_001023567.5	golgin subfamily A member 8B
chr15	chr15:34528352-34528492	-	141	GOLGA8B	NM_001023567.5	golgin subfamily A member 8B
chr15	chr15:34528587-34528770	-	184	GOLGA8B	NM_001023567.5	golgin subfamily A member 8B
chr15	chr15:34528998-34529294	-	297	GOLGA8B	NM_001023567.5	golgin subfamily A member 8B
chr15	chr15:34529642-34529769	-	128	GOLGA8B	NM_001023567.5	golgin subfamily A member 8B
chr15	chr15:34529947-34530094	-	148	GOLGA8B	NM_001023567.5	golgin subfamily A member 8B
chr15	chr15:34530162-34530288	-	127	GOLGA8B	NM_001023567.5	golgin subfamily A member 8B
chr15	chr15:34531249-34531398	-	150	GOLGA8B	NM_001023567.5	golgin subfamily A member 8B
chr15	chr15:34531455-34531579	-	125	GOLGA8B	NM_001023567.5	golgin subfamily A member 8B
chr15	chr15:34531628-34531715	-	88	GOLGA8B	NM_001023567.5	golgin subfamily A member 8B
chr15	chr15:34531941-34532019	-	79	GOLGA8B	NM_001023567.5	golgin subfamily A member 8B
chr15	chr15:34532826-34532982	-	157	GOLGA8B	NM_001023567.5	golgin subfamily A member 8B
chr15	chr15:34534034-34534193	-	160	GOLGA8B	NM_001023567.5	golgin subfamily A member 8B
chr15	chr15:34535845-34535932	-	88	GOLGA8B	NM_001023567.5	golgin subfamily A member 8B
chr15	chr15:35084173-35084542	-	370	NANOGP8	NM_001355281.2	homeobox protein NANOGP8
chr15	chr15:38484355-38484604	+	250	FAM98B	NM_173611.4	protein FAM98B
chr15	chr15:43564083-43564185	-	103	PPIP5K1	NM_001354384.2	inositol hexakisphosphate and diphosphoinositol-pentakisphosphate kinase 1 isoform 7
chr15	chr15:43564847-43565012	-	166	PPIP5K1	NM_001354391.2	inositol hexakisphosphate and diphosphoinositol-pentakisphosphate kinase 1 isoform 2
chr15	chr15:43568443-43568573	-	131	PPIP5K1	NM_001354396.2	inositol hexakisphosphate and diphosphoinositol-pentakisphosphate kinase 1 isoform 11
chr15	chr15:43571392-43571596	-	205	PPIP5K1	NM_001354396.2	inositol hexakisphosphate and diphosphoinositol-pentakisphosphate kinase 1 isoform 11
chr15	chr15:43571704-43571860	-	157	PPIP5K1	NM_001354396.2	inositol hexakisphosphate and diphosphoinositol-pentakisphosphate kinase 1 isoform 11
chr15	chr15:43572749-43572896	-	148	PPIP5K1	NM_001354396.2	inositol hexakisphosphate and diphosphoinositol-pentakisphosphate kinase 1 isoform 11
chr15	chr15:43573014-43573180	-	167	PPIP5K1	NM_001354396.2	inositol hexakisphosphate and diphosphoinositol-pentakisphosphate kinase 1 isoform 11
chr15	chr15:43573337-43573504	-	168	PPIP5K1	NM_001354396.2	inositol hexakisphosphate and diphosphoinositol-pentakisphosphate kinase 1 isoform 11
chr15	chr15:43573789-43574052	-	264	PPIP5K1	NM_001354396.2	inositol hexakisphosphate and diphosphoinositol-pentakisphosphate kinase 1 isoform 11
chr15	chr15:43574202-43574383	-	182	PPIP5K1	NM_001354396.2	inositol hexakisphosphate and diphosphoinositol-pentakisphosphate kinase 1 isoform 11
chr15	chr15:43576351-43576573	-	223	PPIP5K1	NM_001354396.2	inositol hexakisphosphate and diphosphoinositol-pentakisphosphate kinase 1 isoform 11
chr15	chr15:43576807-43576968	-	162	PPIP5K1	NM_001354396.2	inositol hexakisphosphate and diphosphoinositol-pentakisphosphate kinase 1 isoform 11
chr15	chr15:43577088-43577259	-	172	PPIP5K1	NM_001354396.2	inositol hexakisphosphate and diphosphoinositol-pentakisphosphate kinase 1 isoform 11
chr15	chr15:43577433-43577555	-	123	PPIP5K1	NM_001354396.2	inositol hexakisphosphate and diphosphoinositol-pentakisphosphate kinase 1 isoform 11
chr15	chr15:43577602-43577751	-	150	PPIP5K1	NM_001354396.2	inositol hexakisphosphate and diphosphoinositol-pentakisphosphate kinase 1 isoform 11
chr15	chr15:43577856-43577971	-	116	PPIP5K1	NM_001354396.2	inositol hexakisphosphate and diphosphoinositol-pentakisphosphate kinase 1 isoform 11
chr15	chr15:43578050-43578176	-	127	PPIP5K1	NM_001354396.2	inositol hexakisphosphate and diphosphoinositol-pentakisphosphate kinase 1 isoform 11
chr15	chr15:43578999-43579140	-	142	PPIP5K1	NM_001354396.2	inositol hexakisphosphate and diphosphoinositol-pentakisphosphate kinase 1 isoform 11
chr15	chr15:43580982-43581143	-	162	PPIP5K1	NM_001354396.2	inositol hexakisphosphate and diphosphoinositol-pentakisphosphate kinase 1 isoform 11
chr15	chr15:43581207-43581420	-	214	PPIP5K1	NM_001354396.2	inositol hexakisphosphate and diphosphoinositol-pentakisphosphate kinase 1 isoform 11
chr15	chr15:43581833-43581974	-	142	PPIP5K1	NM_001354396.2	inositol hexakisphosphate and diphosphoinositol-pentakisphosphate kinase 1 isoform 11
chr15	chr15:43582075-43582269	-	195	PPIP5K1	NM_001354396.2	inositol hexakisphosphate and diphosphoinositol-pentakisphosphate kinase 1 isoform 11
chr15	chr15:43582544-43582669	-	126	PPIP5K1	NM_001354396.2	inositol hexakisphosphate and diphosphoinositol-pentakisphosphate kinase 1 isoform 11
chr15	chr15:43582842-43582972	-	131	PPIP5K1	NM_001354396.2	inositol hexakisphosphate and diphosphoinositol-pentakisphosphate kinase 1 isoform 11
chr15	chr15:43583384-43583619	-	236	PPIP5K1	NM_001354396.2	inositol hexakisphosphate and diphosphoinositol-pentakisphosphate kinase 1 isoform 11
chr15	chr15:43584338-43584524	-	187	PPIP5K1	NM_001354396.2	inositol hexakisphosphate and diphosphoinositol-pentakisphosphate kinase 1 isoform 11
chr15	chr15:43594199-43594387	+	189	CKMT1B	NM_020990.5	creatine kinase U-type, mitochondrial precursor
chr15	chr15:43594952-43595190	+	239	CKMT1B	NM_020990.5	creatine kinase U-type, mitochondrial precursor
chr15	chr15:43595354-43595489	+	136	CKMT1B	NM_020990.5	creatine kinase U-type, mitochondrial precursor
chr15	chr15:43595836-43596097	+	262	CKMT1B	NM_020990.5	creatine kinase U-type, mitochondrial precursor
chr15	chr15:43596187-43596312	+	126	CKMT1B	NM_020990.5	creatine kinase U-type, mitochondrial precursor
chr15	chr15:43596388-43596517	+	130	CKMT1B	NM_020990.5	creatine kinase U-type, mitochondrial precursor
chr15	chr15:43599652-43599780	-	129	STRC	NM_153700.2	stereocilin precursor	Y
chr15	chr15:43599940-43600127	-	188	STRC	NM_153700.2	stereocilin precursor	Y
chr15	chr15:43600176-43600313	-	138	STRC	NM_153700.2	stereocilin precursor	Y
chr15	chr15:43600872-43601034	-	163	STRC	NM_153700.2	stereocilin precursor	Y
chr15	chr15:43607843-43607995	-	153	STRC	NM_153700.2	stereocilin precursor	Y
chr15	chr15:43608060-43608223	-	164	STRC	NM_153700.2	stereocilin precursor	Y
chr15	chr15:43609256-43609354	-	99	STRC	NM_153700.2	stereocilin precursor	Y
chr15	chr15:43610292-43610457	-	166	STRC	NM_153700.2	stereocilin precursor	Y
chr15	chr15:43611128-43611335	-	208	STRC	NM_153700.2	stereocilin precursor	Y
chr15	chr15:43611479-43611557	-	79	STRC	NM_153700.2	stereocilin precursor	Y
chr15	chr15:43611822-43612044	-	223	STRC	NM_153700.2	stereocilin precursor	Y
chr15	chr15:43612357-43612529	-	173	STRC	NM_153700.2	stereocilin precursor	Y
chr15	chr15:43612771-43612926	-	156	STRC	NM_153700.2	stereocilin precursor	Y
chr15	chr15:43613025-43613251	-	227	STRC	NM_153700.2	stereocilin precursor	Y
chr15	chr15:43613867-43614073	-	207	STRC	NM_153700.2	stereocilin precursor	Y
chr15	chr15:43614176-43614332	-	157	STRC	NM_153700.2	stereocilin precursor	Y
chr15	chr15:43614394-43614496	-	103	STRC	NM_153700.2	stereocilin precursor	Y
chr15	chr15:43615413-43616710	-	1298	STRC	NM_153700.2	stereocilin precursor	Y
chr15	chr15:43617438-43617502	-	65	STRC	NM_153700.2	stereocilin precursor	Y
chr15	chr15:43617551-43618376	-	826	STRC	NM_153700.2	stereocilin precursor	Y
chr15	chr15:43618639-43618742	-	104	STRC	NM_153700.2	stereocilin precursor	Y
chr15	chr15:43694031-43694219	+	189	CKMT1A	NM_001321927.1	creatine kinase U-type, mitochondrial isoform 2
chr15	chr15:43694691-43695022	+	332	CKMT1A	NM_001321927.1	creatine kinase U-type, mitochondrial isoform 2
chr15	chr15:43695186-43695321	+	136	CKMT1A	NM_001321927.1	creatine kinase U-type, mitochondrial isoform 2
chr15	chr15:43695668-43695929	+	262	CKMT1A	NM_001321927.1	creatine kinase U-type, mitochondrial isoform 2
chr15	chr15:43696019-43696144	+	126	CKMT1A	NM_001321927.1	creatine kinase U-type, mitochondrial isoform 2
chr15	chr15:43696220-43696349	+	130	CKMT1A	NM_001321927.1	creatine kinase U-type, mitochondrial isoform 2
chr15	chr15:45043237-45043441	+	205	SORD	NM_003104.6	sorbitol dehydrogenase	Y
chr15	chr15:45068857-45068926	+	70	SORD	NM_003104.6	sorbitol dehydrogenase	Y
chr15	chr15:45072297-45072458	+	162	SORD	NM_003104.6	sorbitol dehydrogenase	Y
chr15	chr15:45073345-45073494	+	150	SORD	NM_003104.6	sorbitol dehydrogenase	Y
chr15	chr15:45111091-45111297	-	207	DUOX2	NM_001363711.2	dual oxidase 2 precursor	Y
chr15	chr15:72654718-72654841	+	124	GOLGA6B	NM_018652.5	golgin subfamily A member 6B
chr15	chr15:72656492-72656651	+	160	GOLGA6B	NM_018652.5	golgin subfamily A member 6B
chr15	chr15:72658538-72658658	+	121	GOLGA6B	NM_018652.5	golgin subfamily A member 6B
chr15	chr15:72659474-72659552	+	79	GOLGA6B	NM_018652.5	golgin subfamily A member 6B
chr15	chr15:72659774-72659864	+	91	GOLGA6B	NM_018652.5	golgin subfamily A member 6B
chr15	chr15:72659925-72660046	+	122	GOLGA6B	NM_018652.5	golgin subfamily A member 6B
chr15	chr15:72660103-72660249	+	147	GOLGA6B	NM_018652.5	golgin subfamily A member 6B
chr15	chr15:72661244-72661370	+	127	GOLGA6B	NM_018652.5	golgin subfamily A member 6B
chr15	chr15:72661439-72661586	+	148	GOLGA6B	NM_018652.5	golgin subfamily A member 6B
chr15	chr15:72661739-72661866	+	128	GOLGA6B	NM_018652.5	golgin subfamily A member 6B
chr15	chr15:72662232-72662780	+	549	GOLGA6B	NM_018652.5	golgin subfamily A member 6B
chr15	chr15:72663017-72663125	+	109	GOLGA6B	NM_018652.5	golgin subfamily A member 6B
chr15	chr15:72664416-72664531	+	116	GOLGA6B	NM_018652.5	golgin subfamily A member 6B
chr15	chr15:72664924-72665055	+	132	GOLGA6B	NM_018652.5	golgin subfamily A member 6B
chr15	chr15:72665576-72665718	+	143	GOLGA6B	NM_018652.5	golgin subfamily A member 6B
chr15	chr15:72665762-72665905	+	144	GOLGA6B	NM_018652.5	golgin subfamily A member 6B
chr15	chr15:72665965-72666148	+	184	GOLGA6B	NM_018652.5	golgin subfamily A member 6B
chr15	chr15:72666195-72666362	+	168	GOLGA6B	NM_018652.5	golgin subfamily A member 6B
chr15	chr15:74070890-74071057	-	168	GOLGA6A	NM_001038640.2	golgin subfamily A member 6A
chr15	chr15:74071104-74071297	-	194	GOLGA6A	NM_001038640.2	golgin subfamily A member 6A
chr15	chr15:74071347-74071490	-	144	GOLGA6A	NM_001038640.2	golgin subfamily A member 6A
chr15	chr15:74071534-74071676	-	143	GOLGA6A	NM_001038640.2	golgin subfamily A member 6A
chr15	chr15:74072198-74072329	-	132	GOLGA6A	NM_001038640.2	golgin subfamily A member 6A
chr15	chr15:74072722-74072837	-	116	GOLGA6A	NM_001038640.2	golgin subfamily A member 6A
chr15	chr15:74074128-74074236	-	109	GOLGA6A	NM_001038640.2	golgin subfamily A member 6A
chr15	chr15:74074473-74075021	-	549	GOLGA6A	NM_001038640.2	golgin subfamily A member 6A
chr15	chr15:74075383-74075510	-	128	GOLGA6A	NM_001038640.2	golgin subfamily A member 6A
chr15	chr15:74075663-74075810	-	148	GOLGA6A	NM_001038640.2	golgin subfamily A member 6A
chr15	chr15:74075879-74075948	-	70	GOLGA6A	NM_001038640.2	golgin subfamily A member 6A
chr15	chr15:74076998-74077144	-	147	GOLGA6A	NM_001038640.2	golgin subfamily A member 6A
chr15	chr15:74077201-74077322	-	122	GOLGA6A	NM_001038640.2	golgin subfamily A member 6A
chr15	chr15:74077383-74077473	-	91	GOLGA6A	NM_001038640.2	golgin subfamily A member 6A
chr15	chr15:74077695-74077773	-	79	GOLGA6A	NM_001038640.2	golgin subfamily A member 6A
chr15	chr15:74078589-74078709	-	121	GOLGA6A	NM_001038640.2	golgin subfamily A member 6A
chr15	chr15:74080596-74080755	-	160	GOLGA6A	NM_001038640.2	golgin subfamily A member 6A
chr15	chr15:74082406-74082529	-	124	GOLGA6A	NM_001038640.2	golgin subfamily A member 6A
chr15	chr15:75258579-75258702	+	124	GOLGA6C	NM_001164404.2	golgin subfamily A member 6C
chr15	chr15:75260353-75260512	+	160	GOLGA6C	NM_001164404.2	golgin subfamily A member 6C
chr15	chr15:75262392-75262512	+	121	GOLGA6C	NM_001164404.2	golgin subfamily A member 6C
chr15	chr15:75263328-75263406	+	79	GOLGA6C	NM_001164404.2	golgin subfamily A member 6C
chr15	chr15:75263628-75263718	+	91	GOLGA6C	NM_001164404.2	golgin subfamily A member 6C
chr15	chr15:75263779-75263900	+	122	GOLGA6C	NM_001164404.2	golgin subfamily A member 6C
chr15	chr15:75263957-75264103	+	147	GOLGA6C	NM_001164404.2	golgin subfamily A member 6C
chr15	chr15:75265102-75265228	+	127	GOLGA6C	NM_001164404.2	golgin subfamily A member 6C
chr15	chr15:75265297-75265444	+	148	GOLGA6C	NM_001164404.2	golgin subfamily A member 6C
chr15	chr15:75265597-75265724	+	128	GOLGA6C	NM_001164404.2	golgin subfamily A member 6C
chr15	chr15:75266085-75266633	+	549	GOLGA6C	NM_001164404.2	golgin subfamily A member 6C
chr15	chr15:75266870-75266978	+	109	GOLGA6C	NM_001164404.2	golgin subfamily A member 6C
chr15	chr15:75268269-75268384	+	116	GOLGA6C	NM_001164404.2	golgin subfamily A member 6C
chr15	chr15:75268777-75268908	+	132	GOLGA6C	NM_001164404.2	golgin subfamily A member 6C
chr15	chr15:75269433-75269575	+	143	GOLGA6C	NM_001164404.2	golgin subfamily A member 6C
chr15	chr15:75269619-75269762	+	144	GOLGA6C	NM_001164404.2	golgin subfamily A member 6C
chr15	chr15:75269812-75270005	+	194	GOLGA6C	NM_001164404.2	golgin subfamily A member 6C
chr15	chr15:75270072-75270219	+	148	GOLGA6C	NM_001164404.2	golgin subfamily A member 6C
chr15	chr15:75282856-75282979	+	124	GOLGA6D	NM_001145224.3	golgin subfamily A member 6D
chr15	chr15:75284630-75284789	+	160	GOLGA6D	NM_001145224.3	golgin subfamily A member 6D
chr15	chr15:75286673-75286793	+	121	GOLGA6D	NM_001145224.3	golgin subfamily A member 6D
chr15	chr15:75287609-75287687	+	79	GOLGA6D	NM_001145224.3	golgin subfamily A member 6D
chr15	chr15:75287909-75287999	+	91	GOLGA6D	NM_001145224.3	golgin subfamily A member 6D
chr15	chr15:75288060-75288181	+	122	GOLGA6D	NM_001145224.3	golgin subfamily A member 6D
chr15	chr15:75288238-75288384	+	147	GOLGA6D	NM_001145224.3	golgin subfamily A member 6D
chr15	chr15:75289377-75289503	+	127	GOLGA6D	NM_001145224.3	golgin subfamily A member 6D
chr15	chr15:75289572-75289719	+	148	GOLGA6D	NM_001145224.3	golgin subfamily A member 6D
chr15	chr15:75289872-75289999	+	128	GOLGA6D	NM_001145224.3	golgin subfamily A member 6D
chr15	chr15:75290361-75290909	+	549	GOLGA6D	NM_001145224.3	golgin subfamily A member 6D
chr15	chr15:75291146-75291254	+	109	GOLGA6D	NM_001145224.3	golgin subfamily A member 6D
chr15	chr15:75292545-75292660	+	116	GOLGA6D	NM_001145224.3	golgin subfamily A member 6D
chr15	chr15:75293053-75293184	+	132	GOLGA6D	NM_001145224.3	golgin subfamily A member 6D
chr15	chr15:75293709-75293851	+	143	GOLGA6D	NM_001145224.3	golgin subfamily A member 6D
chr15	chr15:75293895-75294038	+	144	GOLGA6D	NM_001145224.3	golgin subfamily A member 6D
chr15	chr15:75294088-75294281	+	194	GOLGA6D	NM_001145224.3	golgin subfamily A member 6D
chr15	chr15:75294328-75294495	+	168	GOLGA6D	NM_001145224.3	golgin subfamily A member 6D
[truncated: 3,712 more rows]
