# Supplementary material for: Exome-wide benchmark of difficult-to-sequence regions using short-read next-generation DNA sequencing
Source: Nucleic Acids Res. 2023 Nov 28;52(1):114–24. doi: 10.1093/nar/gkad1140 (PMC10783491; doi:10.1093/nar/gkad1140)
Supplement: gkad1140_Supplemental_Files [file gkad1140_supplemental_files.zip › Hijikata_etal_SupplTableS5.xlsx]

## Sheet: Sheet1
Table S5. Statistics of UNMET score in sites with SNV variant sites of in-house exome sequencing data.
			UNMET score				QUAL
		# of sites	Median	Mean	SD		Median	Mean	SD
Homozygous variant sites	TP	6912	0.402	0.420277	0.251031		6727.06	6951.32	2428.69
	FP	0	-	-	-		-	-	-
	FN	1	0.978	0.978	-		-	-	-
Heterozygous variant sites	TP	9851	0.385	0.404035	0.254916		2651.64	2757.35	1049
	FP	209	0.959	0.767445	0.315526		670.64	1299.58	1885.91
	FN	13	0.976	0.972308	0.0166152		-	-	-
